# Supplementary material for: Evaluation of the Genetic Diversity, Population Structure and Selection Signatures of Three Native Chinese Pig Populations
Source: Animals (Basel). 2023 Jun 16;13(12):2010. doi: 10.3390/ani13122010 (PMC10295185; doi:10.3390/ani13122010)
Supplement: Supplementary file 1 [file animals-13-02010-s001.zip › Table S1.xlsx]

## Sheet: Sheet1
Table S1: Information on the re-sequencing data for 78 Hainan indigenous pigs
SampleID	All_Reads	All_Bases	All_RL（bp）	All_GC（%）	All_Q20（%）	All_Q30（%）	Clean_Data（G）	Mapped%	Coverage%
DA_1	559707150	83956072500	150	41.825	96.905	89.81	83.9561	99.75	96.92
DA_10	342895570	51434335500	150	40.77	97.485	91.815	51.4343	99.73	96.67
DA_11	419482536	62922380400	150	41.025	96.945	90.005	62.9224	99.53	96.71
DA_12	422067826	63310173900	150	41.91	97.65	92.405	63.3102	99.68	96.61
DA_13	389658304	58448745600	150	41.095	97.49	91.89	58.4487	99.78	96.61
DA_14	411419548	61712932200	150	42.1	97.57	92.125	61.7129	99.72	96.32
DA_15	437287468	65593120200	150	41.76	97.495	91.95	65.5931	99.69	96.38
DA_16	375204314	56280647100	150	41.57	97.4	91.61	56.2806	99.74	96.32
DA_17	374555424	56183313600	150	41.66	97.25	91.22	56.1833	99.76	96.32
DA_18	339741576	50961236400	150	41.2	97.355	91.415	50.9612	99.65	96.32
DA_19	495905418	74385812700	150	41.225	97.49	91.965	74.3858	99.61	96.44
DA_2	482622984	72393447600	150	41.895	97.3	91.065	72.3934	99.76	96.81
DA_20	380715732	57107359800	150	41.98	97.47	91.81	57.1074	99.75	96.3
DA_21	459744430	68961664500	150	41.585	97.43	91.725	68.9617	99.67	96.42
DA_22	387756706	58163505900	150	42.12	97.415	91.665	58.1635	99.73	96.48
DA_23	468658960	70298844000	150	41.85	97.285	91.25	70.2988	99.6	96.43
DA_24	439194402	65879160300	150	41.68	97.365	91.47	65.8792	99.77	96.38
DA_25	461140408	69171061200	150	40.555	97.395	91.64	69.1711	99.79	96.43
DA_26	390727166	58609074900	150	40.85	97.275	91.22	58.6091	99.75	96.37
DA_27	328789200	49318380000	150	41.555	97.245	91.145	49.3184	99.62	96.25
DA_28	416952076	62542811400	150	42.05	97.415	91.71	62.5428	99.68	96.36
DA_29	504426000	75663900000	150	41.775	97.495	91.88	75.6639	99.75	96.51
DA_3	407411822	61111773300	150	41.165	97.08	90.38	61.1118	99.31	96.79
DA_30	408125086	61218762900	150	41.16	97.42	91.65	61.2188	99.76	96.33
DA_4	377046396	56556959400	150	41.835	96.45	88.66	56.557	99.38	96.72
DA_5	419805250	62970787500	150	41.31	97.145	90.54	62.9708	99.24	96.79
DA_6	385492756	57823913400	150	41.27	96.97	90.04	57.8239	99.6	96.8
DA_7	480753378	72113006700	150	41.73	97.195	90.675	72.113	99.65	96.8
DA_8	283421528	42513229200	150	41.745	97.245	91.015	42.5132	99.65	96.62
DA_9	430127056	64519058400	150	40.94	96.975	89.99	64.5191	99.71	96.8
TC1_1	439042800	65856420000	150	42.18	98.23	94.12	65.86	99.25	96.8
TC1_10	360360630	54054094500	150	41.81	97.78	92.67	54.05	99.74	96.51
TC1_11	328787622	49318143300	150	41.97	98.02	93.37	49.32	99.67	96.52
TC1_12	404827510	60724126500	150	41.95	97.98	93.25	60.72	99.65	96.62
TC1_13	390499316	58574897400	150	41.93	97.9	93	58.57	99.75	96.56
TC1_14	496241420	74436213000	150	41.99	98.15	93.82	74.44	99.74	96.6
TC1_15	391160742	58674111300	150	41.66	98.06	93.5	58.67	99.78	96.58
TC1_16	371657972	55748695800	150	42.08	98.07	93.5	55.75	99.68	96.54
TC1_17	351674046	52751106900	150	41.81	98	93.35	52.75	99.76	96.53
TC1_18	305640118	45846017700	150	41.8	98.09	93.61	45.85	99.72	96.73
TC1_2	395327790	59299168500	150	41.78	97.91	93.01	59.3	99.79	96.94
TC1_3	385206774	57781016100	150	42.13	98.02	93.4	57.78	99.79	96.81
TC1_4	429288880	64393332000	150	42.09	98.22	94.03	64.39	99.48	96.84
TC1_5	342380790	51357118500	150	42.19	98.14	93.8	51.36	99.63	96.83
TC1_6	504662864	75699429600	150	42.05	98.33	94.41	75.7	99.76	96.88
TC1_7	395325870	59298880500	150	42.03	98.19	93.94	59.3	99.12	96.84
TC1_8	417805254	62670788100	150	42.14	98.11	93.68	62.67	99.45	96.77
TC1_9	424996718	63749507700	150	42.17	98.03	93.41	63.75	99.43	96.8
WZS_1	609758576	91463786400	150	43.56	97.67	92.92	91.4638	99.28	96.62
WZS_10	347845694	52176854100	150	41.94	96.515	89.195	52.1769	99.52	96.61
WZS_11	426093032	63913954800	150	41.975	96.53	89.255	63.914	99.45	96.75
WZS_12	403628986	60544347900	150	42.145	96.745	89.895	60.5443	99.54	96.39
WZS_13	406866124	61029918600	150	42.24	96.7	89.785	61.0299	99.51	96.42
WZS_14	295731218	44359682700	150	42.385	96.55	89.78	44.3597	99.25	96.3
WZS_15	338481768	50772265200	150	41.74	96.145	88.06	50.7723	99.58	96.33
WZS_16	317494618	47624192700	150	42.015	96.54	89.74	47.6242	99.57	96.34
WZS_17	397752866	59662929900	150	42.205	96.78	90.04	59.6629	99.4	96.47
WZS_18	435571422	65335713300	150	42.47	96.335	89.24	65.3357	99.44	96.47
WZS_19	471001138	70650170700	150	42.01	96.78	90.41	70.6502	99.19	96.52
WZS_2	418950638	62842595700	150	42.61	97.24	91.45	62.8426	99.25	96.58
WZS_20	390735780	58610367000	150	41.955	96.32	89.09	58.6104	99.1	96.44
WZS_21	422458942	63368841300	150	42.135	96.51	89.62	63.3688	99.27	96.51
WZS_22	486060156	72909023400	150	42.11	96.825	90.595	72.909	99.38	96.53
WZS_23	489077044	73361556600	150	42.285	96.86	90.66	73.3616	98.51	96.48
WZS_24	357445320	53616798000	150	42.385	97.01	91.11	53.6168	98.21	96.41
WZS_25	431564672	64734700800	150	42.57	96.82	90.585	64.7347	98.74	96.52
WZS_26	511817632	76772644800	150	42.47	96.975	91.015	76.7726	99.15	96.5
WZS_27	407630846	61144626900	150	42.09	96.445	89.425	61.1446	99.55	96.51
WZS_28	473007142	70951071300	150	42.415	96.885	90.76	70.9511	98.67	96.43
WZS_29	486712654	73006898100	150	42.31	96.945	90.93	73.0069	99.53	96.43
WZS_3	520282784	78042417600	150	43.055	97.29	91.665	78.0424	97.91	96.56
WZS_30	476304550	71445682500	150	42.355	96.985	91.05	71.4457	99.39	96.49
WZS_4	414619002	62192850300	150	42.225	96.91	90.42	62.1929	99.54	96.55
WZS_5	471344266	70701639900	150	42.8	97.095	91.09	70.7016	97.22	96.62
WZS_6	822071480	123310722000	150	44.215	98.145	94.37	123.311	99.06	96.67
WZS_7	455589896	68338484400	150	42.595	97.385	91.95	68.3385	99.24	96.6
WZS_8	400723374	60108506100	150	42.1	96.86	90.29	60.1085	99.28	96.55
WZS_9	386582038	57987305700	150	42.22	96.59	89.435	57.9873	99.42	96.72
