# Supplementary material for: Evaluation of the Genetic Diversity, Population Structure and Selection Signatures of Three Native Chinese Pig Populations
Source: Animals (Basel). 2023 Jun 16;13(12):2010. doi: 10.3390/ani13122010 (PMC10295185; doi:10.3390/ani13122010)
Supplement: Supplementary file 1 [file animals-13-02010-s001.zip › Table S2.xlsx]

## Sheet: Sheet1
Table S2: The FST method was employed to pinpoint the candidate genes in the top 1%
Genes
TRPM6
C9orf40
CARNMT1
NMRK1
RNF111
KLF9
TRPM3
RIC1
OTX2
CENPJ
NRIP1
RYK
TRA2B
CERKL
THAP4
DTYMK
ABCB11
LRP2
EML6
OXR1
MAPK8IP2
NCAPH2
MIOX
ADM2
DYRK1B
FBL
BLVRB
TRERF1
TKTL2
MARCHF1
CLOCK
C4orf33
JADE1
BBS12
ADAD1
BLTP1
EXOSC9
U2
U6
DENND4C
ABCA1
VLDLR
DMRT3
DMRT1
SLC1A1
UBE2R2
NFX1
CHMP5
SPINK4
FNDC3A
SI
SLITRK3
P4HA1
ECD
COMTD1
GFRA1
PDE1A
TRPC4AP
ADM
SEPTIN8
AFF4
KIF3A
CLCA1
CLCA2
VANGL2
KRR1
CFAP54
PPP6R2
SERTAD1
ZNF526
CIC
SERTAD3
HIPK4
PRX
ETHE1
XRCC1
IRGQ
ZNF428
CADM4
PLAUR
PKHD1
TTC6
USP53
MYOZ2
SYNPO2
PDCL2
NMU
PPAT
PCDH10
GNA14
EPG5
PSTPIP2
RAB14
KCNV2
APBA1
IGF2BP2
ERC2
FAM13C
AP3M1
DUSP29
ERBB4
DDHD2
BAG4
CNOT8
LARP1
TASP1
EDEM2
SHROOM1
GDF9
CDC25C
NDUFA4L2
R3HDM2
LGALS13
C19orf47
PHLDB3
NPY1R
FGF2
ADAMTSL1
NKAIN2
MLNR
ROBO2
DHX36
GPR149
NSUN3
ARL13B
ZNF74
PLA2G12B
DNAJC9
CFAP70
MED15
SORCS1
PDCD1
UBXN8
SMIM18
FASTKD1
CFAP210
NME5
BRD8
CDC23
SERINC5
ANKRD34B
SNX29
TNFRSF17
MAST2
IRX5
EID2
AASDH
TMPRSS11D
ANGPTL1
SPATA19
IGSF9B
RORB
OSTF1
PCSK5
KANK1
ERMP1
ssc-mir-9823
EXOC5
SNX22
SNX1
CCDC198
SQOR
SFMBT1
RFT1
SESTD1
MACROH2A1
PPP2CA
RTN4
CAPS2
FAAH
NSUN4
RAD54L
PRR19
LYPD3
TNIP3
SCLT1
FAT4
ANKRD50
SPRY1
IL21
IL2
ANXA5
CSN2
UBA6
SERPINC1
RC3H1
MAGI2
SLTM
BAG1
RNF17
TMEM108
NUDT13
ADK
KAT6B
LRMDA
ITGA4
PPP1R1C
MCM6
ATG4B
ING5
D2HGDH
DHRS9
SBF2
GALNT18
ZCCHC10
HSPA4
PPP1R12A
CDK17
CHKB
CPT1B
SYCE3
ARSA
ODF3B
SCO2
LMF2
SBF1
AMN1
ERF
GSK3A
DEDD2
POU2F2
SPTBN4
SHKBP1
LTBP4
ZNF576
U4
SRRM5
ssc-mir-206
ssc-mir-133b
ZFAND3
SLC7A11
PCDH18
NDNF
NPY5R
TMA16
TMEM165
TRPC3
BBS7
CCNA2
SMIM43
ODAM
FDCSP
CSN3
PTP4A1
PHF3
AFG1L
MYO5C
GNB5
UBAP2
SNORD121B
SNORD121A
VCL
SAMD8
VDAC2
CCDC172
DARS1
GAL3ST2
BOK
IRX2
FAXDC2
MYH7B
PSMA2
C7orf25
LMBR1
VCAN
UQCRQ
IL13
IL4
SOWAHA
CAPN13
ODF2L
KCNV1
IGSF3
CD84
SLAMF6
GLIPR1L2
GLIPR1
NXPH4
SHMT2
PIK3R3
CLPTM1
RELB
ZNF575
TOMM40
APOE
IL17A
UBR2
QRFPR
PAICS
SRP72
AMTN
SLC4A4
CABS1
TPK1
VPS13A
TLE4
CSNK1G1
PPIB
RFC3
TP63
OIT3
FAM149B1
NSD3
PLPP5
LSM1
NEU4
PPP2CB
GSR
GTF2E2
CCDC150
BBS5
KLHL41
PPIG
LEAP2
FAM53C
KDM3B
REEP2
ZFYVE16
FAM151B
GALNT14
ANO6
FOXJ2
NECAP1
PLD3
CLASRP
NDST4
ZGRF1
PDE5A
NEUROG2
RASAL2
RALGPS2
Metazoa_SRP
RNF165
C18orf25
HAUS1
PGM5
MAMDC2
NAA30
GPR107
NCS1
STX19
RSRC1
SCARF2
MCU
KLHL22
PLAU
GEMIN5
ADIG
RALGAPB
MACROD2
TCF7
KIF20A
SPZ1
GLIPR1L1
LRRC41
PAFAH1B3
PRDM5
MAD2L1
SLAMF1
