# Supplementary material for: Evaluation of the Genetic Diversity, Population Structure and Selection Signatures of Three Native Chinese Pig Populations
Source: Animals (Basel). 2023 Jun 16;13(12):2010. doi: 10.3390/ani13122010 (PMC10295185; doi:10.3390/ani13122010)
Supplement: Supplementary file 1 [file animals-13-02010-s001.zip › Table S3.xlsx]

## Sheet: Sheet1
Table S3 GO and KEGG terms	Table S3: Significant GO terms and KEGG Pathways for genes with exonic variants
Category	Term	Count	Gene.ratio	PValue	Genes	List Total	Pop Hits	Pop Total	Fold Enrichment	Bonferroni	Benjamini	FDR
GOTERM_MF_DIRECT	GO:0005134~interleukin-2 receptor binding	6	1.7192	1.42102e-07	IL21, IL2	268	9	16148	40.1692	5.86865e-05	5.86882e-05	5.86882e-05
GOTERM_CC_DIRECT	GO:0005634~nucleus	88	25.2149	3.8636e-05	GSK3A, PRDM5, ADK, RORB, AFF4, FGF2, ING5, SPZ1, RSRC1, PPP6R2, PRX, ZNF526, FAM53C, BBS7, CIC, RNF111, ADIG, BOK, TLE4, NAA30, RFC3, SFMBT1, MAGI2, DYRK1B, DUSP29, CDC25C, LRRC41, PTP4A1, VCAN, SLTM, NFX1, PSMA2, ERF, DNAJC9, KIF20A, MCM6, PPIG, CLOCK, RNF165, CSNK1G1, CHMP5, DTYMK, CARNMT1, SHMT2, UBA6, SYNPO2, TCF7, MACROH2A1, TMA16, RELB, NSD3, PPP2CA, PPP2CB, SERTAD3, BAG4, SERTAD1, ERBB4, E…	297	3637	18441	1.50234	0.0109128	0.0109726	0.010934
GOTERM_CC_DIRECT	GO:0005737~cytoplasm	79	22.6361	0.000230335	GSK3A, JADE1, ADM, FGF2, CDC23, RSRC1, NMRK1, NCS1, PRX, RNF17, EPG5, OSTF1, ERC2, SBF1, BBS5, RNF111, ADIG, TKTL2, MIOX, PPP1R12A, ANXA5, MAGI2, IL13, DUSP29, SHROOM1, CDC25C, MAPK8IP2, LRRC41, KLHL41, DARS1, HAUS1, PTP4A1, PSMA2, ATG4B, DNAJC9, PPIG, PPIB, CLOCK, VCL, CSNK1G1, KANK1, DTYMK, MARCHF1, SHMT2, UBA6, FAXDC2, AFG1L, UBR2, RELB, PPP2CB, ODF2L, BAG4, NEU4, SERTAD1, SRP72, EXOSC9, BAG1,…	297	3330	18441	1.47303	0.0633286	0.0327076	0.0325924
GOTERM_CC_DIRECT	GO:0031901~early endosome membrane	7	2.00573	0.00138646	SNX1, ZFYVE16, MARCHF1, RAB14, SLC1A1, PLD3, BOK	297	76	18441	5.7189	0.325665	0.131252	0.13079
GOTERM_MF_DIRECT	GO:0017018~myosin phosphatase activity	3	0.859599	0.00263552	PPP2CA, PPP2CB, DUSP29	268	5	16148	36.1522	0.663753	0.3909	0.3909
GOTERM_MF_DIRECT	GO:0019902~phosphatase binding	5	1.43266	0.00283947	SPTBN4, MAST2, MAGI2, TRPC4AP, SBF2	268	36	16148	8.36857	0.690986	0.3909	0.3909
GOTERM_MF_DIRECT	GO:0019208~phosphatase regulator activity	3	0.859599	0.00541471	PPP1R12A, SBF1, SBF2	268	7	16148	25.823	0.893792	0.478143	0.478143
GOTERM_CC_DIRECT	GO:0016020~membrane	25	7.16332	0.0055919	SPTBN4, FAXDC2, PCSK5, BAG4, NEU4, SI, BAG1, CLPTM1, BBS7, ADIG, BOK, RIC1, NPY5R, MAMDC2, EDEM2, MAGI2, DDHD2, IRGQ, REEP2, ZNF74, VDAC2, SPRY1, GPR107, GLIPR1L1, SERINC5	297	853	18441	1.81978	0.796595	0.383107	0.381758
GOTERM_CC_DIRECT	GO:0034464~BBSome	3	0.859599	0.00674483	BBS7, BBS5, KLHL41	297	8	18441	23.2841	0.853689	0.383107	0.381758
GOTERM_MF_DIRECT	GO:0008083~growth factor activity	8	2.29226	0.00691835	IL4, GDF9, FGF2, IL2	268	134	16148	3.59724	0.943142	0.478143	0.478143
GOTERM_MF_DIRECT	GO:0005125~cytokine activity	10	2.86533	0.00694639	IL21, IL4, GDF9, IL13, IL2, IL17A	268	204	16148	2.95361	0.943802	0.478143	0.478143
GOTERM_BP_DIRECT	GO:0060271~cilium assembly	9	2.5788	0.0076575	PKHD1, FAM149B1, KIF3A, CFAP70, CENPJ, SCLT1, BBS7, NME5, BBS5	293	147	15159	3.16758	0.999948	1	1
KEGG_PATHWAY	ssc04979:Cholesterol metabolism	5	1.43266	0.00815559	ABCA1, VDAC2, LRP2, APOE, ABCB11	143	50	8884	6.21259	0.829468	1	1
GOTERM_BP_DIRECT	GO:0097192~extrinsic apoptotic signaling pathway in absence of ligand	4	1.14613	0.00830643	IL4, GSK3A, IL2, BOK	293	22	15159	9.40676	0.999978	1	1
GOTERM_BP_DIRECT	GO:2000320~negative regulation of T-helper 17 cell differentiation	3	0.859599	0.00958964	IL4, RC3H1, IL2	293	8	15159	19.4015	0.999996	1	1
GOTERM_BP_DIRECT	GO:0031167~rRNA methylation	3	0.859599	0.0121738	FBL, NSUN4, NSUN3	293	9	15159	17.2457	1	1	1
GOTERM_CC_DIRECT	GO:0009897~external side of plasma membrane	11	3.15186	0.0146948	ABCA1, ANXA5, GSR, IL13, CLPTM1, GFRA1, LRP2, PDCD1, CDC25C, SLAMF1, IL17A	297	278	18441	2.45683	0.985069	0.695555	0.693106
GOTERM_CC_DIRECT	GO:0036064~ciliary basal body	7	2.00573	0.019824	PKHD1, ODF2L, CFAP70, CENPJ, JADE1, BBS7, BBS5	297	132	18441	3.2927	0.996609	0.800309	0.797491
GOTERM_BP_DIRECT	GO:0051402~neuron apoptotic process	4	1.14613	0.0213581	USP53, OXR1, TP63, BOK	293	31	15159	6.67577	1	1	1
KEGG_PATHWAY	ssc05321:Inflammatory bowel disease	5	1.43266	0.0220643	IL21, IL4, IL13, IL2, IL17A	143	67	8884	4.63626	0.991927	1	1
GOTERM_CC_DIRECT	GO:0005741~mitochondrial outer membrane	6	1.7192	0.0225439	TOMM40, SAMD8, VPS13A, VDAC2, CPT1B, BOK	297	100	18441	3.72545	0.99846	0.800309	0.797491
GOTERM_BP_DIRECT	GO:0001736~establishment of planar polarity	3	0.859599	0.0250737	VANGL2, EXOC5, TP63	293	13	15159	11.9394	1	1	1
GOTERM_BP_DIRECT	GO:0051262~protein tetramerization	3	0.859599	0.0250737	TRPM6, TP63, TRPM3	293	13	15159	11.9394	1	1	1
GOTERM_BP_DIRECT	GO:0007626~locomotory behavior	5	1.43266	0.0268248	UBA6, SLC1A1, DDHD2, VPS13A, APBA1	293	59	15159	4.38451	1	1	1
GOTERM_MF_DIRECT	GO:0005229~intracellular calcium activated chloride channel activity	3	0.859599	0.0280582	CLCA2, CLCA1, ANO6	268	16	16148	11.2976	0.999992	1	1
GOTERM_CC_DIRECT	GO:0098982~GABA-ergic synapse	4	1.14613	0.0296555	NPY5R, ERBB4, SLITRK3, ERC2	297	42	18441	5.91342	0.999806	0.935796	0.932501
GOTERM_MF_DIRECT	GO:0042802~identical protein binding	25	7.16332	0.035714	ROBO2, CD84, SERPINC1, SLC1A1, SLC4A4, RELB, TRA2B, RNF17, TASP1, APOE, SBF2, TP63, SLAMF1, DMRT1, TPK1, FOXJ2, PAICS, LRRC41, THAP4, P4HA1, LGALS13, CENPJ, SHKBP1, ETHE1, MCM6	268	983	16148	1.53239	1	1	1
GOTERM_BP_DIRECT	GO:0006898~receptor-mediated endocytosis	4	1.14613	0.0363495	TMEM108, LRP2, VLDLR, APOE	293	38	15159	5.44602	1	1	1
GOTERM_BP_DIRECT	GO:0046661~male sex differentiation	2	0.573066	0.0381552	DMRT1, DMRT3	293	2	15159	51.7372	1	1	1
GOTERM_BP_DIRECT	GO:0034447~very-low-density lipoprotein particle clearance	2	0.573066	0.0381552	VLDLR, APOE	293	2	15159	51.7372	1	1	1
GOTERM_CC_DIRECT	GO:0005794~Golgi apparatus	19	5.44413	0.0398806	ABCA1, GALNT14, GALNT18, DENND4C, VPS13A, SORCS1, LRP2, FNDC3A, TMEM165, PKHD1, AP3M1, SNX1, NDST4, SPRY1, APBA1, GPR107, KIF20A, APOE, SERINC5	297	713	18441	1.6546	0.99999	1	1
GOTERM_MF_DIRECT	GO:0048027~mRNA 5'-UTR binding	3	0.859599	0.0425524	SHMT2, DHX36, IGF2BP2	268	20	16148	9.03806	1	1	1
GOTERM_CC_DIRECT	GO:0005694~chromosome	6	1.7192	0.0442755	NSD3, KRR1, PRDM5, DYRK1B, MCM6, CLOCK	297	120	18441	3.10455	0.999997	1	1
KEGG_PATHWAY	ssc04672:Intestinal immune network for IgA production	4	1.14613	0.0454264	IL4, ITGA4, TNFRSF17, IL2	143	50	8884	4.97007	0.999956	1	1
GOTERM_BP_DIRECT	GO:0002250~adaptive immune response	6	1.7192	0.0472181	IL2, IL17A	293	102	15159	3.04336	1	1	1
GOTERM_MF_DIRECT	GO:0001602~pancreatic polypeptide receptor activity	2	0.573066	0.048791	NPY5R, NPY1R	268	3	16148	40.1692	1	1	1
GOTERM_BP_DIRECT	GO:0042531~positive regulation of tyrosine phosphorylation of STAT protein	4	1.14613	0.0496101	IL21, IL4, ERBB4, IL2	293	43	15159	4.81276	1	1	1
GOTERM_BP_DIRECT	GO:0032740~positive regulation of interleukin-17 production	3	0.859599	0.0509791	IL21, SLAMF6, IL2	293	19	15159	8.16903	1	1	1
GOTERM_BP_DIRECT	GO:0007131~reciprocal meiotic recombination	3	0.859599	0.0559406	SYCE3, RAD54L, UBR2	293	20	15159	7.76058	1	1	1
GOTERM_BP_DIRECT	GO:0009113~purine nucleobase biosynthetic process	2	0.573066	0.0566851	SHMT2, PPAT	293	3	15159	34.4915	1	1	1
GOTERM_BP_DIRECT	GO:0007420~brain development	6	1.7192	0.0577078	ROBO2, SLC1A1, BBS7, MACROD2, CIC, PCDH18	293	108	15159	2.87429	1	1	1
GOTERM_BP_DIRECT	GO:0007595~lactation	3	0.859599	0.0610632	ERBB4, CSN3, CSN2	293	21	15159	7.39103	1	1	1
GOTERM_CC_DIRECT	GO:0005829~cytosol	54	15.4728	0.0627119	GSK3A, ADK, PPP6R2, PGM5, RNF111, NAA30, PPP1R12A, ANO6, KLHL41, DARS1, HAUS1, ZFYVE16, NFX1, LGALS13, ERF, GEMIN5, BLVRB, DNAJC9, PPIG, CLOCK, CSNK1G1, CHMP5, CERKL, DTYMK, SAMD8, TOMM40, CARNMT1, SHMT2, SYNPO2, GTF2E2, RELB, PPP2CA, SNX1, BAG4, DHX36, NRIP1, BAG1, CLCA2, IGF2BP2, RIC1, HSPA4, DENND4C, GSR, ECD, DDHD2, KLHL22, TRERF1, PAICS, RAB14, KLF9, SPRY1, GNB5, SERINC5, MAD2L1	297	2687	18441	1.24783	1	1	1
GOTERM_MF_DIRECT	GO:0015288~porin activity	2	0.573066	0.0645217	SAMD8, VDAC2	268	4	16148	30.1269	1	1	1
GOTERM_CC_DIRECT	GO:0016324~apical plasma membrane	8	2.29226	0.0700798	ABCA1, PKHD1, SI, SLC1A1, SHROOM1, LRP2, ABCB11, TRPM6	297	224	18441	2.21753	1	1	1
GOTERM_BP_DIRECT	GO:0006665~sphingolipid metabolic process	3	0.859599	0.0717599	CERKL, SAMD8, SERINC5	293	23	15159	6.74833	1	1	1
GOTERM_MF_DIRECT	GO:0030246~carbohydrate binding	6	1.7192	0.0735577	VCAN, GALNT14, NECAP1, SI, LGALS13, GALNT18	268	135	16148	2.67794	1	1	1
GOTERM_BP_DIRECT	GO:1900223~positive regulation of beta-amyloid clearance	2	0.573066	0.0748593	IL4, APOE	293	4	15159	25.8686	1	1	1
GOTERM_BP_DIRECT	GO:0015909~long-chain fatty acid transport	2	0.573066	0.0748593	APOE, CPT1B	293	4	15159	25.8686	1	1	1
GOTERM_BP_DIRECT	GO:0061470~T follicular helper cell differentiation	2	0.573066	0.0748593	IL21, RC3H1	293	4	15159	25.8686	1	1	1
GOTERM_MF_DIRECT	GO:0001733~galactosylceramide sulfotransferase activity	2	0.573066	0.0799933	D2HGDH, GAL3ST2	268	5	16148	24.1015	1	1	1
GOTERM_MF_DIRECT	GO:0008757~S-adenosylmethionine-dependent methyltransferase activity	2	0.573066	0.0799933	COMTD1, CARNMT1	268	5	16148	24.1015	1	1	1
KEGG_PATHWAY	ssc05017:Spinocerebellar ataxia	6	1.7192	0.0844566	TRPC3, PSMA2, VDAC2, VLDLR, CIC, MCU	143	146	8884	2.55312	1	1	1
GOTERM_CC_DIRECT	GO:0031526~brush border membrane	3	0.859599	0.0880943	SLC7A11, LRP2, TRPM6	297	31	18441	6.0088	1	1	1
GOTERM_BP_DIRECT	GO:0007628~adult walking behavior	3	0.859599	0.088821	SPTBN4, DMRT3, OXR1	293	26	15159	5.96968	1	1	1
GOTERM_BP_DIRECT	GO:0000132~establishment of mitotic spindle orientation	3	0.859599	0.088821	PKHD1, SPRY1, MAD2L1	293	26	15159	5.96968	1	1	1
GOTERM_BP_DIRECT	GO:0007165~signal transduction	14	4.01146	0.0894905	IL21, GSK3A, PPP1R12A, PDE1A, IL13, MAGI2, RASAL2, LMBR1, PPP1R1C, NMU, PDE5A, GNB5, OSTF1, IL17A	293	444	15159	1.63135	1	1	1
KEGG_PATHWAY	ssc04136:Autophagy - other	3	0.859599	0.0922025	PPP2CA, PPP2CB, ATG4B	143	32	8884	5.8243	1	1	1
GOTERM_BP_DIRECT	GO:0045162~clustering of voltage-gated sodium channels	2	0.573066	0.0926845	SPTBN4, SCLT1	293	5	15159	20.6949	1	1	1
GOTERM_BP_DIRECT	GO:1901030~positive regulation of mitochondrial outer membrane permeabilization involved in apoptotic signaling pathway	2	0.573066	0.0926845	GSK3A, BOK	293	5	15159	20.6949	1	1	1
GOTERM_BP_DIRECT	GO:0043306~positive regulation of mast cell degranulation	2	0.573066	0.0926845	IL4, IL13	293	5	15159	20.6949	1	1	1
GOTERM_BP_DIRECT	GO:0015698~inorganic anion transport	2	0.573066	0.0926845	VDAC2, SLC4A4	293	5	15159	20.6949	1	1	1
GOTERM_BP_DIRECT	GO:0090461~glutamate homeostasis	2	0.573066	0.0926845	SLC1A1, SLC7A11	293	5	15159	20.6949	1	1	1
GOTERM_BP_DIRECT	GO:0006189~'de novo' IMP biosynthetic process	2	0.573066	0.0926845	PPAT, PAICS	293	5	15159	20.6949	1	1	1
GOTERM_BP_DIRECT	GO:1903660~negative regulation of complement-dependent cytotoxicity	2	0.573066	0.0926845	IL4, IL13	293	5	15159	20.6949	1	1	1
GOTERM_BP_DIRECT	GO:0001550~ovarian cumulus expansion	2	0.573066	0.0926845	GDF9, KIF20A	293	5	15159	20.6949	1	1	1
GOTERM_CC_DIRECT	GO:0000932~P-body	4	1.14613	0.0928628	PSMA2, LSM1, RC3H1, CNOT8	297	67	18441	3.70692	1	1	1
GOTERM_CC_DIRECT	GO:0060170~ciliary membrane	3	0.859599	0.0930074	ARL13B, BBS5, KLHL41	297	32	18441	5.82102	1	1	1
GOTERM_BP_DIRECT	GO:0010977~negative regulation of neuron projection development	3	0.859599	0.0947505	KANK1, NEU4, APOE	293	27	15159	5.74858	1	1	1
GOTERM_MF_DIRECT	GO:0008308~voltage-gated anion channel activity	2	0.573066	0.0952099	SAMD8, VDAC2	268	6	16148	20.0846	1	1	1
GOTERM_CC_DIRECT	GO:0005615~extracellular space	26	7.44986	0.0997979	IL21, SERPINC1, IL13, CSN3, ADM, NDNF, CSN2, FGF2, PCSK5, IL2, IL4, GDF9, GLIPR1, PLAU, CLCA1, DNAJC9, APOE, OIT3, GLIPR1L1, GLIPR1L2, ANGPTL1, IL17A	297	1189	18441	1.35775	1	1	1
