# Supplementary material for: Evaluation of the Genetic Diversity, Population Structure and Selection Signatures of Three Native Chinese Pig Populations
Source: Animals (Basel). 2023 Jun 16;13(12):2010. doi: 10.3390/ani13122010 (PMC10295185; doi:10.3390/ani13122010)
Supplement: Supplementary file 1 [file animals-13-02010-s001.zip › Table S4.xlsx]

## Sheet: Sheet1
Table S4 QTLs Overlapped with Candidate Selected Regions
Chr	QTL traits	QTL start site(bp)	QTL end site (bp)	QTL information
Chr.1	Meat_and_Carcass_QTL	0	258118872	QTL_ID=38050;Name=Loin fat percentage;Abbrev=LOINFP;PUBMED_ID=25888076;trait_ID=780;Trait=Loin fat percentage;Coord_src=cM;FlankMarker=SW1514,SW1301;breed=Landrace,Korean native pig;PTO_name=loin fat percentage;Map_Type=Linkage;Marker_Type=Microsatellites;Model=Mendelian;Test_Base=Genome-wise;Significance=Significant;P-value=<0.01;F-Stat=19.8;Variance=2.0;Additive_Effect=-0.132
Chr.1	Meat_and_Carcass_QTL	0	258118872	QTL_ID=38072;Name=Loin muscle area;Abbrev=LMA;PUBMED_ID=25888076;trait_ID=86;Trait=Loin muscle area;Coord_src=cM;FlankMarker=SW1514,SW1301;breed=Landrace,Korean native pig;VTO_name=longissimus thoracis muscle area;Map_Type=Linkage;Marker_Type=Microsatellites;Model=Mendelian;Test_Base=mosome-wise;Significance=Significant;P-value=<0.05;F-Stat=8.4;Variance=0.8;Additive_Effect=-0.468
Chr.1	Meat_and_Carcass_QTL	0	258118872	QTL_ID=38073;Name=Muscle moisture percentage;Abbrev=MMP;PUBMED_ID=25888076;trait_ID=52;Trait=Muscle moisture percentage;Coord_src=cM;FlankMarker=SW1514,SW1301;breed=Landrace,Korean native pig;VTO_name=muscle water amount;PTO_name=meat water content;Map_Type=Linkage;Marker_Type=Microsatellites;Model=Mendelian;Test_Base=mosome-wise;Significance=Significant;P-value=<0.05;F-Stat=8.4;Variance=0.9;Addi…
Chr.1	Meat_and_Carcass_QTL	7348580	257384014	QTL_ID=21209;Name=Shoulder subcutaneous fat thickness;Abbrev=SHOUFATD;PUBMED_ID=22497573;trait_ID=321;Trait=Shoulder subcutaneous fat thickness;Coord_src=cM;breed=duroc,Erhualian（二花脸猪）;VTO_name=subcutaneous adipose thickness;Map_Type=Linkage;Model=Mendelian;Test_Base=Genome-wise;Significance=Significant;P-value=<0.05;F-Stat=9.46;Variance=1.21;Dominance_Effect=-0.03;Additive_Effect=-0.12
Chr.1	Meat_and_Carcass_QTL	15432018	254077153	QTL_ID=21208;Name=Backfat at last rib;Abbrev=LRIBF;PUBMED_ID=22497573;trait_ID=382;Trait=Backfat at last rib;Coord_src=cM;breed=duroc,Erhualian（二花脸猪）;VTO_name=subcutaneous adipose thickness;CMO_name=back fat thickness, last rib;Map_Type=Linkage;Model=Mendelian;Test_Base=Genome-wise;Significance=Significant;P-value=<0.01;F-Stat=11.86;Variance=1.32;Dominance_Effect=0.02;Additive_Effect=-0.13
Chr.1	Meat_and_Carcass_QTL	30129177	254444582	QTL_ID=5217;Name=Shoulder subcutaneous fat thickness;Abbrev=SHOUFATD;PUBMED_ID=18651874;trait_ID=321;Trait=Shoulder subcutaneous fat thickness;Coord_src=cM;breed=large white,meishan（眉山猪）;VTO_name=subcutaneous adipose thickness;Map_Type=Linkage;Model=Mendelian;Test_Base=Genome-wise;Significance=Significant;P-value=<0.01;F-Stat=8.06;Variance=6.27;Dominance_Effect=-3.11;Additive_Effect=-1.87
Chr.1	Meat_and_Carcass_QTL	30129177	257935158	QTL_ID=5237;Name=backfat above muscle dorsi;Abbrev=SCF;PUBMED_ID=18651874;trait_ID=3;Trait=backfat above muscle dorsi;Coord_src=cM;breed=large white,meishan（眉山猪）;VTO_name=subcutaneous adipose thickness;CMO_name=back fat thickness;Map_Type=Linkage;Model=Mendelian;Test_Base=mosome-wise;Significance=Significant;P-value=<0.05;F-Stat=4.56;Variance=1.38
Chr.1	Production_QTL	55114350	257935158	QTL_ID=5262;Name=Body weight (weaning);Abbrev=WWT;PUBMED_ID=18651874;trait_ID=199;Trait=Body weight (weaning);Coord_src=cM;breed=large white,meishan（眉山猪）;VTO_name=body mass;CMO_name=body weight;Map_Type=Linkage;Model=Mendelian;Test_Base=Genome-wise;Significance=Significant;P-value=<0.05;F-Stat=6.68;Variance=2.25
Chr.1	Exterior_QTL	66137220	242135711	QTL_ID=17635;Name=Front feet conformation;Abbrev=FRFEETC;PUBMED_ID=21418602;trait_ID=118;Trait=Front feet conformation;Coord_src=cM;FlankMarker=S0155;breed=duroc,pietrain;VTO_name=forelimb conformation trait;Map_Type=Linkage;Marker_Type=Microsatellites;Model=Mendelian;Test_Base=mosome-wise;Significance=Significant;P-value=<0.05;F-Stat=5.06;Variance=4.38;Dominance_Effect=0.16;Additive_Effect=-0.15
Chr.1	Meat_and_Carcass_QTL	79548378	259037445	QTL_ID=31809;Name=Skin thickness;Abbrev=SKINT;PUBMED_ID=24796629;trait_ID=198;Trait=Skin thickness;Coord_src=cM;breed=duroc,Erhualian（二花脸猪）;VTO_name=skin thickness;Map_Type=Linkage;Model=Mendelian;Test_Base=mosome-wise;Significance=Significant;P-value=<0.05;F-Stat=8.36;Variance=0.07;Dominance_Effect=0.26;Additive_Effect=0.10
Chr.1	Meat_and_Carcass_QTL	80834380	244156570	QTL_ID=21206;Name=Backfat at rump;Abbrev=BFTR;PUBMED_ID=22497573;trait_ID=289;Trait=Backfat at rump;Coord_src=cM;breed=duroc,Erhualian（二花脸猪）;VTO_name=subcutaneous adipose thickness;CMO_name=back fat thickness;Map_Type=Linkage;Model=Mendelian;Test_Base=Genome-wise;Significance=Significant;P-value=<0.01;F-Stat=11.04;Variance=1.00;Dominance_Effect=0.03;Additive_Effect=-0.14
Chr.1	Meat_and_Carcass_QTL	81569238	248198289	QTL_ID=21207;Name=Leaf fat weight;Abbrev=LFW;PUBMED_ID=22497573;trait_ID=172;Trait=Leaf fat weight;Coord_src=cM;breed=duroc,Erhualian（二花脸猪）;VTO_name=internal adipose amount;Map_Type=Linkage;Model=Mendelian;Test_Base=Genome-wise;Significance=Significant;P-value=<0.01;F-Stat=10.62;Variance=1.06;Dominance_Effect=-0.01;Additive_Effect=-0.13
Chr.1	Reproduction_QTL	82120381	254628297	QTL_ID=5223;Name=Teat number;Abbrev=TNUM;PUBMED_ID=18651874;trait_ID=167;Trait=Teat number;Coord_src=cM;breed=large white,meishan（眉山猪）;VTO_name=nipple quantity;CMO_name=teat number;Map_Type=Linkage;Model=Mendelian;Test_Base=Genome-wise;Significance=Significant;P-value=<0.01;F-Stat=9.18;Variance=4.81;Dominance_Effect=0.05;Additive_Effect=0.53
Chr.1	Meat_and_Carcass_eQTL	94061824	274249005	QTL_ID=7936;Name=Drip loss;Abbrev=DRIPL;PUBMED_ID=18671879;trait_ID=37;Trait=Drip loss;Coord_src=cM;breed=duroc,pietrain;PTO_name=meat water holding capacity;Map_Type=Linkage;Model=Mendelian;Test_Base=chromosome-wise;Significance=Significant;LOD-score=2.65;P-value=0.002216;F-Stat=6.67
Chr.1	Meat_and_Carcass_eQTL	94061824	274249005	QTL_ID=8063;Name=Drip loss;Abbrev=DRIPL;PUBMED_ID=18671879;trait_ID=37;Trait=Drip loss;Coord_src=cM;breed=duroc,pietrain;PTO_name=meat water holding capacity;Map_Type=Linkage;Model=Mendelian;Test_Base=chromosome-wise;Significance=Significant;LOD-score=2.43;P-value=0.000005;F-Stat=6.07
Chr.1	Meat_and_Carcass_eQTL	94061824	274249005	QTL_ID=8131;Name=Drip loss;Abbrev=DRIPL;PUBMED_ID=18671879;trait_ID=37;Trait=Drip loss;Coord_src=cM;breed=duroc,pietrain;PTO_name=meat water holding capacity;Map_Type=Linkage;Model=Mendelian;Test_Base=chromosome-wise;Significance=Significant;LOD-score=2.36;P-value=0.004373;F-Stat=5.87
Chr.1	Meat_and_Carcass_eQTL	94061824	274249005	QTL_ID=8300;Name=Drip loss;Abbrev=DRIPL;PUBMED_ID=18671879;trait_ID=37;Trait=Drip loss;Coord_src=cM;breed=duroc,pietrain;PTO_name=meat water holding capacity;Map_Type=Linkage;Model=Mendelian;Test_Base=chromosome-wise;Significance=Significant;LOD-score=2.19;P-value=0.006448;F-Stat=5.42
Chr.1	Meat_and_Carcass_eQTL	94061824	274249005	QTL_ID=8323;Name=Drip loss;Abbrev=DRIPL;PUBMED_ID=18671879;trait_ID=37;Trait=Drip loss;Coord_src=cM;breed=duroc,pietrain;PTO_name=meat water holding capacity;Map_Type=Linkage;Model=Mendelian;Test_Base=chromosome-wise;Significance=Significant;LOD-score=2.17;P-value=0.006792;F-Stat=5.36
Chr.1	Meat_and_Carcass_eQTL	94061824	274249005	QTL_ID=8382;Name=Drip loss;Abbrev=DRIPL;PUBMED_ID=18671879;trait_ID=37;Trait=Drip loss;Coord_src=cM;breed=duroc,pietrain;PTO_name=meat water holding capacity;Map_Type=Linkage;Model=Mendelian;Test_Base=chromosome-wise;Significance=Significant;LOD-score=2.12;P-value=0.007672;F-Stat=5.22
Chr.1	Meat_and_Carcass_eQTL	94061824	274249005	QTL_ID=8480;Name=Drip loss;Abbrev=DRIPL;PUBMED_ID=18671879;trait_ID=37;Trait=Drip loss;Coord_src=cM;breed=duroc,pietrain;PTO_name=meat water holding capacity;Map_Type=Linkage;Model=Mendelian;Test_Base=chromosome-wise;Significance=Significant;LOD-score=2.04;P-value=0.009058;F-Stat=5.03
Chr.1	Meat_and_Carcass_eQTL	94061824	274249005	QTL_ID=8564;Name=Drip loss;Abbrev=DRIPL;PUBMED_ID=18671879;trait_ID=37;Trait=Drip loss;Coord_src=cM;breed=duroc,pietrain;PTO_name=meat water holding capacity;Map_Type=Linkage;Model=Mendelian;Test_Base=chromosome-wise;Significance=Significant;LOD-score=1.99;P-value=0.007606;F-Stat=4.89
Chr.1	Meat_and_Carcass_eQTL	94061824	274249005	QTL_ID=8602;Name=Drip loss;Abbrev=DRIPL;PUBMED_ID=18671879;trait_ID=37;Trait=Drip loss;Coord_src=cM;breed=duroc,pietrain;PTO_name=meat water holding capacity;Map_Type=Linkage;Model=Mendelian;Test_Base=chromosome-wise;Significance=Significant;LOD-score=1.95;P-value=0.011184;F-Stat=4.79
Chr.1	Meat_and_Carcass_QTL	96266398	257016585	QTL_ID=5206;Name=Backfat at mid-back;Abbrev=BFM;PUBMED_ID=18651874;trait_ID=11;Trait=Backfat at mid-back;Coord_src=cM;breed=large white,meishan（眉山猪）;VTO_name=subcutaneous adipose thickness;CMO_name=back fat thickness, midpoint;Map_Type=Linkage;Model=Mendelian;Test_Base=Genome-wise;Significance=Significant;P-value=<0.01;F-Stat=8.98;Variance=4.67;Dominance_Effect=-0.91;Additive_Effect=-1.44
Chr.1	Reproduction_QTL	109126413	245993715	QTL_ID=5255;Name=Teat number;Abbrev=TNUM;PUBMED_ID=18651874;trait_ID=167;Trait=Teat number;Coord_src=cM;breed=large white,meishan（眉山猪）;VTO_name=nipple quantity;CMO_name=teat number;Map_Type=Linkage;Model=Mendelian;Test_Base=Genome-wise;Significance=Significant;P-value=<0.01;F-Stat=13.1;Variance=4.43
Chr.1	Production_QTL	112616988	258853730	QTL_ID=5230;Name=Body weight (weaning);Abbrev=WWT;PUBMED_ID=18651874;trait_ID=199;Trait=Body weight (weaning);Coord_src=cM;breed=large white,meishan（眉山猪）;VTO_name=body mass;CMO_name=body weight;Map_Type=Linkage;Model=Mendelian;Test_Base=Genome-wise;Significance=Significant;P-value=<0.01;F-Stat=9.70;Variance=5.57;Dominance_Effect=0.36;Additive_Effect=-0.63
Chr.1	Production_QTL	134111585	258118872	QTL_ID=3914;Name=Average daily gain;Abbrev=ADG;PUBMED_ID=17121599;trait_ID=144;Trait=Average daily gain;Coord_src=cM;FlankMarker=S0331,SW1301;VTO_name=postnatal growth trait;CMO_name=average daily body weight gain;Map_Type=Linkage;Marker_Type=Microsatellites;Significance=Significant;P-value=<0.001
Chr.1	Production_QTL	134111585	258118872	QTL_ID=3917;Name=Average daily gain;Abbrev=ADG;PUBMED_ID=17121599;trait_ID=144;Trait=Average daily gain;Coord_src=cM;FlankMarker=S0331,SW1301;VTO_name=postnatal growth trait;CMO_name=average daily body weight gain;Map_Type=Linkage;Marker_Type=Microsatellites;Significance=Significant;P-value=0.017
Chr.1	Exterior_QTL	143738224	276104522	QTL_ID=8742;Name=Umbilical hernia;Abbrev=UMBHERN;PUBMED_ID=19359506;trait_ID=596;Trait=Umbilical hernia;Coord_src=cM;FlankMarker=S0313;breed=duroc,Erhualian（二花脸猪）;VTO_name=abdominal wall integrity trait;Map_Type=Linkage;Marker_Type=Microsatellites;Model=Mendelian;Significance=Significant;P-value=0.014
Chr.1	Meat_and_Carcass_QTL	153769036	258118872	QTL_ID=2794;Name=Percentage type I fibers;Abbrev=FIB1P;PUBMED_ID=16526961;trait_ID=436;Trait=Percentage type I fibers;Coord_src=cM;FlankMarker=RLN,SW1301;VTO_name=type I muscle fiber quantity;Map_Type=Linkage;Marker_Type=Microsatellites;Significance=Significant;F-Stat=5.5;Variance=10.4;Dominance_Effect=12.97;Additive_Effect=-0.99
Chr.1	Meat_and_Carcass_QTL	153769036	258118872	QTL_ID=2795;Name=Diameter of type IIb muscle fibers;Abbrev=FIB2BDIAM;PUBMED_ID=16526961;trait_ID=552;Trait=Diameter of type IIb muscle fibers;Coord_src=cM;FlankMarker=RLN,SW1301;VTO_name=skeletal muscle fiber size trait;Map_Type=Linkage;Marker_Type=Microsatellites;Significance=Significant;F-Stat=5.0;Variance=9.5;Dominance_Effect=11.77;Additive_Effect=-5.86
Chr.1	Health_QTL	172507915	258118872	QTL_ID=9611;Name=C3c concentration;Abbrev=C3C;PUBMED_ID=19490209;trait_ID=614;Trait=C3c concentration;Coord_src=cM;FlankMarker=S0155,SW1301;breed=duroc;VTO_name=complement protein amount;Map_Type=Linkage;Marker_Type=Microsatellites;Model=Mendelian;Test_Base=Genome-wise;Significance=Significant;P-value=<0.05;F-Stat=7.0;Variance=11.8
Chr.1	Exterior_QTL	172507915	258118872	QTL_ID=5655;Name=Ear erectness;Abbrev=EARER;PUBMED_ID=17459018;trait_ID=136;Trait=Ear erectness;Coord_src=cM;FlankMarker=S0155,SW1301;breed=large white,meishan（眉山猪）;VTO_name=outer ear prominence;Map_Type=Linkage;Marker_Type=Microsatellites;Model=Mendelian;Test_Base=Genome-wise;Significance=Suggestive;F-Stat=6.43;Dominance_Effect=0.23;Additive_Effect=0.25
Chr.1	Meat_and_Carcass_QTL	172507915	281083185	QTL_ID=80;Name=Drip loss;Abbrev=DRIPL;PUBMED_ID=11471059;trait_ID=37;Trait=Drip loss;Coord_src=cM;FlankMarker=SW1462,S0056,TPS6871;PTO_name=meat water holding capacity;Map_Type=Linkage;Marker_Type=Microsatellites;Significance=Suggestive;F-Stat=7.15;Variance=4.66;Dominance_Effect=0.27;Additive_Effect=0.14
Chr.1	Meat_and_Carcass_QTL	172691630	225968835	QTL_ID=798;Name=Backfat weight;Abbrev=BFW;PUBMED_ID=ISU0006;trait_ID=221;Trait=Backfat weight;Coord_src=cM;VTO_name=subcutaneous adipose mass;CMO_name=back fat weight;Map_Type=Linkage;Variance=5.9%
Chr.1	Meat_and_Carcass_QTL	173242773	225233977	QTL_ID=796;Name=Fat weight (total);Abbrev=FATWT;PUBMED_ID=ISU0006;trait_ID=307;Trait=Fat weight (total);Coord_src=cM;FlankMarker=SW803,SW705;VTO_name=white adipose mass;CMO_name=total body fat weight;Map_Type=Linkage;Marker_Type=Microsatellites;Significance=Significant;Variance=6.9%
Chr.1	Meat_and_Carcass_QTL	173242773	225233977	QTL_ID=808;Name=Lean cuts percentage;Abbrev=LEANCUTP;PUBMED_ID=ISU0006;trait_ID=281;Trait=Lean cuts percentage;Coord_src=cM;FlankMarker=SW803,SW705;PTO_name=dressed carcass composition trait;Map_Type=Linkage;Marker_Type=Microsatellites;Significance=Significant;Variance=6.6%
Chr.1	Reproduction_QTL	173242773	225233977	QTL_ID=822;Name=Teat number;Abbrev=TNUM;PUBMED_ID=ISU0007;trait_ID=167;Trait=Teat number;Coord_src=cM;FlankMarker=SW803,SW705;VTO_name=nipple quantity;CMO_name=teat number;Map_Type=Linkage;Marker_Type=Microsatellites;Significance=Significant;F-Stat=11.2;Variance=7.1;Dominance_Effect=-0.03;Additive_Effect=-0.25
Chr.1	Meat_and_Carcass_QTL	173242773	225233977	QTL_ID=823;Name=Fat-cuts percentage;Abbrev=FATCP;PUBMED_ID=ISU0007;trait_ID=280;Trait=Fat-cuts percentage;Coord_src=cM;FlankMarker=SW803,SW705;PTO_name=dressed carcass composition trait;Map_Type=Linkage;Marker_Type=Microsatellites;Significance=Significant;F-Stat=11.2;Variance=7.2;Dominance_Effect=0.03;Additive_Effect=0.08
Chr.1	Meat_and_Carcass_QTL	173242773	225233977	QTL_ID=827;Name=Fat percentage in carcass;Abbrev=FPIC;PUBMED_ID=ISU0007;trait_ID=13;Trait=Fat percentage in carcass;Coord_src=cM;FlankMarker=SW803,SW705;PTO_name=dressed carcass fat percentage;Map_Type=Linkage;Marker_Type=Microsatellites;Significance=Significant;F-Stat=10.6;Variance=6.9;Dominance_Effect=0.57;Additive_Effect=1.12
Chr.1	Meat_and_Carcass_QTL	173242773	225233977	QTL_ID=828;Name=Carcass length;Abbrev=CRCL;PUBMED_ID=ISU0007;trait_ID=75;Trait=Carcass length;Coord_src=cM;FlankMarker=SW803,SW705;PTO_name=dressed carcass length;CMO_name=carcass length;Map_Type=Linkage;Marker_Type=Microsatellites;Significance=Significant;F-Stat=6.2;Variance=3.7;Dominance_Effect=0.34;Additive_Effect=-1.60
Chr.1	Meat_and_Carcass_QTL	173242773	225233977	QTL_ID=829;Name=Fat percentage in carcass;Abbrev=FPIC;PUBMED_ID=ISU0007;trait_ID=13;Trait=Fat percentage in carcass;Coord_src=cM;FlankMarker=SW803,SW705;PTO_name=dressed carcass fat percentage;Map_Type=Linkage;Marker_Type=Microsatellites;Significance=Significant;F-Stat=10.6;Variance=6.9;Dominance_Effect=0.57;Additive_Effect=1.12
Chr.1	Reproduction_QTL	173242773	225233977	QTL_ID=845;Name=Teat number;Abbrev=TNUM;PUBMED_ID=ISU0007;trait_ID=167;Trait=Teat number;Coord_src=cM;FlankMarker=SW803,SW705;VTO_name=nipple quantity;CMO_name=teat number;Map_Type=Linkage;Marker_Type=Microsatellites;Significance=Significant;F-Stat=8.7;Variance=6.0;Dominance_Effect=0.02;Additive_Effect=-0.31
Chr.1	Meat_and_Carcass_QTL	173242773	225233977	QTL_ID=851;Name=Carcass length;Abbrev=CRCL;PUBMED_ID=ISU0007;trait_ID=75;Trait=Carcass length;Coord_src=cM;FlankMarker=SW803,SW705;PTO_name=dressed carcass length;CMO_name=carcass length;Map_Type=Linkage;Marker_Type=Microsatellites;Significance=Significant;F-Stat=5.7;Variance=3.7;Dominance_Effect=0.27;Additive_Effect=-1.52
Chr.1	Meat_and_Carcass_QTL	173242773	225233977	QTL_ID=852;Name=Dressing percentage;Abbrev=DRESS%;PUBMED_ID=ISU0007;trait_ID=223;Trait=Dressing percentage;Coord_src=cM;FlankMarker=SW803,SW705;PTO_name=dressing percentage;Map_Type=Linkage;Marker_Type=Microsatellites;Significance=Significant;F-Stat=12.2;Variance=7.3;Dominance_Effect=-0.04;Additive_Effect=0.41
Chr.1	Meat_and_Carcass_QTL	173242773	225233977	QTL_ID=853;Name=Lean meat percentage;Abbrev=LEANP;PUBMED_ID=ISU0007;trait_ID=84;Trait=Lean meat percentage;Coord_src=cM;FlankMarker=SW803,SW705;PTO_name=dressed carcass muscle percentage;Map_Type=Linkage;Marker_Type=Microsatellites;Significance=Significant;F-Stat=11.1;Variance=6.6;Dominance_Effect=-0.18;Additive_Effect=1.38
Chr.1	Meat_and_Carcass_QTL	173242773	225233977	QTL_ID=854;Name=Backfat weight;Abbrev=BFW;PUBMED_ID=ISU0007;trait_ID=221;Trait=Backfat weight;Coord_src=cM;FlankMarker=SW803,SW705;VTO_name=subcutaneous adipose mass;CMO_name=back fat weight;Map_Type=Linkage;Marker_Type=Microsatellites;Significance=Significant;F-Stat=10.0;Variance=5.9;Dominance_Effect=0.27;Additive_Effect=-0.2
Chr.1	Meat_and_Carcass_QTL	173242773	225233977	QTL_ID=856;Name=Ham weight;Abbrev=HAMWT;PUBMED_ID=ISU0007;trait_ID=216;Trait=Ham weight;Coord_src=cM;FlankMarker=SW803,SW705;VTO_name=hindlimb mass;PTO_name=ham weight;Map_Type=Linkage;Marker_Type=Microsatellites;Significance=Significant;F-Stat=8.4;Variance=5.0;Dominance_Effect=0.50;Additive_Effect=-0.16
Chr.1	Meat_and_Carcass_QTL	173242773	225233977	QTL_ID=857;Name=Carcass length;Abbrev=CRCL;PUBMED_ID=ISU0007;trait_ID=75;Trait=Carcass length;Coord_src=cM;FlankMarker=SW803,SW705;PTO_name=dressed carcass length;CMO_name=carcass length;Map_Type=Linkage;Marker_Type=Microsatellites;Significance=Significant;F-Stat=8.2;Variance=4.7;Dominance_Effect=1.81;Additive_Effect=-1.02
Chr.1	Meat_and_Carcass_QTL	173242773	225233977	QTL_ID=858;Name=Shoulder external fat weight;Abbrev=EFATSHO;PUBMED_ID=ISU0007;trait_ID=318;Trait=Shoulder external fat weight;Coord_src=cM;FlankMarker=SW803,SW705;PTO_name=shoulder external fat weight;Map_Type=Linkage;Marker_Type=Microsatellites;Significance=Significant;F-Stat=7.8;Variance=4.5;Dominance_Effect=0.09;Additive_Effect=-0.05
Chr.1	Meat_and_Carcass_QTL	173242773	225233977	QTL_ID=859;Name=Loin and neck meat weight;Abbrev=LNWT;PUBMED_ID=ISU0007;trait_ID=314;Trait=Loin and neck meat weight;Coord_src=cM;FlankMarker=SW803,SW705;PTO_name=dressed carcass composition trait;Map_Type=Linkage;Marker_Type=Microsatellites;Significance=Significant;F-Stat=7.5;Variance=4.3;Dominance_Effect=0.27;Additive_Effect=-0.10
Chr.1	Meat_and_Carcass_QTL	173242773	225233977	QTL_ID=861;Name=External fat on ham;Abbrev=EFATHAM;PUBMED_ID=ISU0007;trait_ID=319;Trait=External fat on ham;Coord_src=cM;FlankMarker=SW803,SW705;PTO_name=ham external fat weight;Map_Type=Linkage;Marker_Type=Microsatellites;Significance=Significant;F-Stat=7.2;Variance=4.2;Dominance_Effect=0.22;Additive_Effect=-0.09
Chr.1	Meat_and_Carcass_QTL	173242773	262344306	QTL_ID=863;Name=Fat-cuts percentage;Abbrev=FATCP;PUBMED_ID=ISU0007;trait_ID=280;Trait=Fat-cuts percentage;Coord_src=cM;FlankMarker=SW803,SW705,EAA;PTO_name=dressed carcass composition trait;Map_Type=Linkage;Marker_Type=Microsatellites;Significance=Significant;F-Stat=6.2;Variance=3.5;Dominance_Effect=-0.05;Additive_Effect=-0.07
Chr.1	Meat_and_Carcass_QTL	173242773	225233977	QTL_ID=865;Name=Loin muscle area;Abbrev=LMA;PUBMED_ID=ISU0007;trait_ID=86;Trait=Loin muscle area;Coord_src=cM;FlankMarker=SW803,SW705;VTO_name=longissimus thoracis muscle area;Map_Type=Linkage;Marker_Type=Microsatellites;Significance=Significant;F-Stat=8.8;Variance=5.4;Dominance_Effect=0.29;Additive_Effect=-1.87
Chr.1	Meat_and_Carcass_QTL	173242773	225233977	QTL_ID=873;Name=Ham weight;Abbrev=HAMWT;PUBMED_ID=ISU0007;trait_ID=216;Trait=Ham weight;Coord_src=cM;FlankMarker=SW803,SW705;VTO_name=hindlimb mass;PTO_name=ham weight;Map_Type=Linkage;Marker_Type=Microsatellites;Significance=Significant;F-Stat=5.9;Variance=3.3;Dominance_Effect=0.26;Additive_Effect=-0.01
Chr.1	Reproduction_QTL	173242773	225233977	QTL_ID=1250;Name=Teat number;Abbrev=TNUM;PUBMED_ID=ISU0006;trait_ID=167;Trait=Teat number;Coord_src=cM;FlankMarker=SW803,SW705;VTO_name=nipple quantity;CMO_name=teat number;Map_Type=Linkage;Marker_Type=Microsatellites;Significance=Significant;Variance=7.1
Chr.1	Meat_and_Carcass_QTL	173242773	225233977	QTL_ID=1251;Name=Fat-cuts percentage;Abbrev=FATCP;PUBMED_ID=ISU0006;trait_ID=280;Trait=Fat-cuts percentage;Coord_src=cM;FlankMarker=SW803,SW705;PTO_name=dressed carcass composition trait;Map_Type=Linkage;Marker_Type=Microsatellites;Significance=Significant;Variance=7.2
Chr.1	Health_QTL	173242773	225233977	QTL_ID=6352;Name=Alkaline phosphatase activity;Abbrev=ALPA;PUBMED_ID=19016680;trait_ID=522;Trait=Alkaline phosphatase activity;Coord_src=cM;FlankMarker=SW803,SW705;breed=meishan（眉山猪）,pietrain;CMO_name=serum alkaline phosphatase activity level;Map_Type=Linkage;Marker_Type=Microsatellites;Model=Mendelian;Test_Base=Genome-wise;Significance=Significant;P-value=<0.05;F-Stat=8.61;Variance=13.76;Dominan…
Chr.1	Health_QTL	173242773	225233977	QTL_ID=6355;Name=Alkaline phosphatase activity;Abbrev=ALPA;PUBMED_ID=19016680;trait_ID=522;Trait=Alkaline phosphatase activity;Coord_src=cM;FlankMarker=SW803,SW705;breed=meishan（眉山猪）,pietrain;CMO_name=serum alkaline phosphatase activity level;Map_Type=Linkage;Marker_Type=Microsatellites;Model=Mendelian;Test_Base=mosome-wise;Significance=Significant;P-value=<0.05;F-Stat=5.91;Variance=9.78;Dominanc…
Chr.1	Health_QTL	173242773	225233977	QTL_ID=5456;Name=White blood cell number;Abbrev=WBC;PUBMED_ID=18307579;trait_ID=99;Trait=White blood cell number;Coord_src=cM;FlankMarker=SW803,SW705;breed=meishan（眉山猪）,pietrain;VTO_name=leukocyte quantity;CMO_name=total white blood cell count;Map_Type=Linkage;Marker_Type=Microsatellites;Model=Mendelian;Test_Base=mosome-wise;Significance=Significant;P-value=<0.05;F-Stat=7.38;Variance=11.7;Dominan…
Chr.1	Health_QTL	173242773	225233977	QTL_ID=5461;Name=White blood cell number;Abbrev=WBC;PUBMED_ID=18307579;trait_ID=99;Trait=White blood cell number;Coord_src=cM;FlankMarker=SW803,SW705;breed=meishan（眉山猪）,pietrain;VTO_name=leukocyte quantity;CMO_name=total white blood cell count;Map_Type=Linkage;Marker_Type=Microsatellites;Model=Mendelian;Test_Base=mosome-wise;Significance=Significant;P-value=<0.05;F-Stat=7.67;Variance=12.0;Dominan…
Chr.1	Meat_and_Carcass_QTL	173242773	225233977	QTL_ID=12726;Name=Backfat weight;Abbrev=BFW;PUBMED_ID=20667088;trait_ID=221;Trait=Backfat weight;Coord_src=cM;FlankMarker=SW803,SW705;breed=pietrain,Wild boar;VTO_name=subcutaneous adipose mass;CMO_name=back fat weight;Map_Type=Linkage;Marker_Type=Microsatellites;Model=Mendelian;Test_Base=Genome-wise;Significance=Significant;P-value=<0.01;F-Stat=11.3;Variance=6.4;Dominance_Effect=-0.05;Additive_E…
Chr.1	Meat_and_Carcass_QTL	173242773	225233977	QTL_ID=12803;Name=Adipocyte diameter;Abbrev=ADIPDI;PUBMED_ID=20667088;trait_ID=656;Trait=Adipocyte diameter;Coord_src=cM;FlankMarker=SW803,SW705;breed=pietrain,Wild boar;VTO_name=white adipocyte size trait;CMO_name=adipocyte diameter;Map_Type=Linkage;Marker_Type=Microsatellites;Model=Mendelian;Test_Base=Genome-wise;Significance=Significant;P-value=<0.05;F-Stat=8.8;Variance=5.2;Dominance_Effect=4.…
Chr.1	Meat_and_Carcass_QTL	175998491	222845688	QTL_ID=310;Name=Average backfat thickness;Abbrev=BFT;PUBMED_ID=10430592;trait_ID=2;Trait=Average backfat thickness;Coord_src=cM;FlankMarker=SW1092,S0112;VTO_name=subcutaneous adipose thickness;CMO_name=back fat thickness;Map_Type=Linkage;Marker_Type=Microsatellites;Significance=Suggestive;F-Stat=5.27;Dominance_Effect=-3.58;Additive_Effect=0.43
Chr.1	Exterior_QTL	181473183	228485723	QTL_ID=478;Name=Locomotion;Abbrev=LOC;PUBMED_ID=12350005;trait_ID=244;Trait=Locomotion;Coord_src=cM;VTO_name=locomotor behavior trait;Map_Type=Linkage;F-Stat=9.10;Variance=8.60;Dominance_Effect=0.6;Additive_Effect=-5.50
Chr.1	Meat_and_Carcass_QTL	183714500	262344306	QTL_ID=16833;Name=Backfat at last rib;Abbrev=LRIBF;PUBMED_ID=21040563;trait_ID=382;Trait=Backfat at last rib;Coord_src=cM;FlankMarker=EAA;breed=meishan（眉山猪）,pietrain,Wild boar;VTO_name=subcutaneous adipose thickness;CMO_name=back fat thickness, last rib;Map_Type=Linkage;Marker_Type=Microsatellites;Model=Mendelian;Test_Base=Comparison-wise;Significance=Significant;P-value=0.0101;F-Stat=2.80
Chr.1	Meat_and_Carcass_QTL	183714500	262344306	QTL_ID=18019;Name=Adipocyte diameter;Abbrev=ADIPDI;PUBMED_ID=21926318;trait_ID=656;Trait=Adipocyte diameter;Coord_src=cM;FlankMarker=EAA;breed=meishan（眉山猪）,pietrain,Wild boar;VTO_name=white adipocyte size trait;CMO_name=adipocyte diameter;Map_Type=Linkage;Marker_Type=Microsatellites;Model=Mendelian;Significance=Significant;F-Stat=3.82
Chr.1	Exterior_QTL	185184216	233501129	QTL_ID=274;Name=Vertebra number;Abbrev=VNUM;PUBMED_ID=11167524;trait_ID=197;Trait=Vertebra number;Coord_src=cM;FlankMarker=SW1311,-,S0056;VTO_name=vertebra quantity;CMO_name=vertebrae number;Map_Type=Linkage;Marker_Type=Microsatellites;Significance=Significant;P-value=< 0.01;F-Stat=16.07;Variance=8.50;Dominance_Effect=0.12;Additive_Effect=0.29
Chr.1	Meat_and_Carcass_QTL	189042220	264548880	QTL_ID=18634;Name=Fat area percentage in carcass;Abbrev=FAPC;PUBMED_ID=22435620;trait_ID=761;Trait=Fat area percentage in carcass;Coord_src=cM;FlankMarker=SW974,SW2512;breed=duroc;PTO_name=dressed carcass fat content;Map_Type=Linkage;Marker_Type=Microsatellites;Model=Mendelian;Test_Base=Genome-wise;Significance=Suggestive;LOD-score=1.99
Chr.1	Meat_and_Carcass_QTL	189042220	233501129	QTL_ID=21353;Name=Spareribs weight;Abbrev=SPARERIB;PUBMED_ID=22303314;trait_ID=384;Trait=Spareribs weight;Coord_src=cM;FlankMarker=SW974,S0056;breed=duroc,pietrain;PTO_name=dressed carcass subdivision size;Map_Type=Linkage;Marker_Type=Microsatellites;Model=Mendelian;Test_Base=Comparison-wise;Significance=Significant;P-value=4.37E-6;Dominance_Effect=-0.12;Additive_Effect=0.02
Chr.1	Meat_and_Carcass_QTL	189042220	233501129	QTL_ID=3223;Name=Spareribs weight;Abbrev=SPARERIB;PUBMED_ID=17965326;trait_ID=384;Trait=Spareribs weight;Coord_src=cM;FlankMarker=S0056,SW974;PTO_name=dressed carcass subdivision size;Map_Type=Linkage;Marker_Type=Microsatellites;Significance=Significant;LOD-score=7.08;F-Stat=11.24;Dominance_Effect=-0.11;Additive_Effect=0.02
Chr.1	Meat_and_Carcass_QTL	189042220	258118872	QTL_ID=3773;Name=Meat color score;Abbrev=mcolor;PUBMED_ID=15318717;trait_ID=173;Trait=Meat color score;Coord_src=cM;FlankMarker=SW974,SW1301;PTO_name=meat color;Map_Type=Linkage;Marker_Type=Microsatellites;Significance=Significant;P-value=<0.05;F-Stat=5.2;Dominance_Effect=0.07;Additive_Effect=0.08
Chr.1	Exterior_QTL	211271675	236073132	QTL_ID=21302;Name=Thoracic vertebra number;Abbrev=TVNUM;PUBMED_ID=22497517;trait_ID=294;Trait=Thoracic vertebra number;Coord_src=cM;breed=duroc,Erhualian（二花脸猪）;VTO_name=thoracic vertebra quantity;CMO_name=thoracic vertebrae number;Map_Type=Linkage;Model=Mendelian;Test_Base=Genome-wise;Significance=Significant;P-value=<0.001;F-Stat=40.91;Variance=6.28;Dominance_Effect=0.05;Additive_Effect=-0.26
Chr.1	Exterior_QTL	212925105	239379993	QTL_ID=21301;Name=Vertebra number;Abbrev=VNUM;PUBMED_ID=22497517;trait_ID=197;Trait=Vertebra number;Coord_src=cM;breed=duroc,Erhualian（二花脸猪）;VTO_name=vertebra quantity;CMO_name=vertebrae number;Map_Type=Linkage;Model=Mendelian;Test_Base=Genome-wise;Significance=Significant;P-value=<0.001;F-Stat=35.44;Variance=7.30;Dominance_Effect=0.06;Additive_Effect=-0.29
Chr.1	Meat_and_Carcass_QTL	214394821	247279717	QTL_ID=21204;Name=Average backfat thickness;Abbrev=BFT;PUBMED_ID=22497573;trait_ID=2;Trait=Average backfat thickness;Coord_src=cM;breed=duroc,Erhualian（二花脸猪）;VTO_name=subcutaneous adipose thickness;CMO_name=back fat thickness;Map_Type=Linkage;Model=Mendelian;Test_Base=Genome-wise;Significance=Significant;P-value=<0.01;F-Stat=19.26;Variance=1.56;Dominance_Effect=-0.02;Additive_Effect=-0.14
Chr.1	Meat_and_Carcass_QTL	217517968	257935158	QTL_ID=5216;Name=Shoulder subcutaneous fat thickness;Abbrev=SHOUFATD;PUBMED_ID=18651874;trait_ID=321;Trait=Shoulder subcutaneous fat thickness;Coord_src=cM;breed=large white,meishan（眉山猪）;VTO_name=subcutaneous adipose thickness;Map_Type=Linkage;Model=Mendelian;Test_Base=Genome-wise;Significance=Significant;P-value=<0.01;F-Stat=9.15;Variance=5.00;Dominance_Effect=-1.66;Additive_Effect=-2.26
Chr.1	Meat_and_Carcass_QTL	217701682	264548880	QTL_ID=3132;Name=Trimmed wholesale product / live weight;Abbrev=TWPLWT;PUBMED_ID=16478944;trait_ID=90;Trait=Trimmed wholesale product / live weight;Coord_src=cM;FlankMarker=SW1828,SW2512;PTO_name=dressed carcass yield;Map_Type=Linkage;Marker_Type=Microsatellites;Significance=Significant;P-value=0.00005;Dominance_Effect=-0.31;Additive_Effect=0.68
Chr.1	Production_QTL	217701682	264548880	QTL_ID=3133;Name=Average daily gain;Abbrev=ADG;PUBMED_ID=16478944;trait_ID=144;Trait=Average daily gain;Coord_src=cM;FlankMarker=SW1828,SW2512;VTO_name=postnatal growth trait;CMO_name=average daily body weight gain;Map_Type=Linkage;Marker_Type=Microsatellites;Significance=Significant;P-value=0.0005;Dominance_Effect=-5.9;Additive_Effect=10.6
Chr.1	Meat_and_Carcass_QTL	217701682	264548880	QTL_ID=3147;Name=Loin weight;Abbrev=LOINWT;PUBMED_ID=16478944;trait_ID=215;Trait=Loin weight;Coord_src=cM;FlankMarker=SW1828,SW2512;PTO_name=loin weight;Map_Type=Linkage;Marker_Type=Microsatellites;Significance=Significant;P-value=0.00005;Dominance_Effect=0.17;Additive_Effect=-0.15
Chr.1	Meat_and_Carcass_QTL	217701682	264548880	QTL_ID=3148;Name=Ham weight;Abbrev=HAMWT;PUBMED_ID=16478944;trait_ID=216;Trait=Ham weight;Coord_src=cM;FlankMarker=SW1828,SW2512;VTO_name=hindlimb mass;PTO_name=ham weight;Map_Type=Linkage;Marker_Type=Microsatellites;Significance=Significant;P-value=0.0005;Dominance_Effect=0.05;Additive_Effect=-0.08
Chr.1	Meat_and_Carcass_QTL	217701682	264548880	QTL_ID=3149;Name=Backfat weight;Abbrev=BFW;PUBMED_ID=16478944;trait_ID=221;Trait=Backfat weight;Coord_src=cM;FlankMarker=SW1828,SW2512;VTO_name=subcutaneous adipose mass;CMO_name=back fat weight;Map_Type=Linkage;Marker_Type=Microsatellites;Significance=Significant;P-value=0.05;Dominance_Effect=-0.15;Additive_Effect=0.11
Chr.1	Meat_and_Carcass_QTL	217701682	264548880	QTL_ID=3150;Name=Lean meat percentage;Abbrev=LEANP;PUBMED_ID=16478944;trait_ID=84;Trait=Lean meat percentage;Coord_src=cM;FlankMarker=SW1828,SW2512;PTO_name=dressed carcass muscle percentage;Map_Type=Linkage;Marker_Type=Microsatellites;Significance=Significant;P-value=0.00005;Dominance_Effect=1.23;Additive_Effect=-1.11
Chr.1	Meat_and_Carcass_QTL	217701682	264548880	QTL_ID=3168;Name=pH for Semispinalis Dorsi;Abbrev=pH;PUBMED_ID=16478944;trait_ID=312;Trait=pH for Semispinalis Dorsi;Coord_src=cM;FlankMarker=SW1828,SW2512;VTO_name=muscle pH;PTO_name=meat pH;Map_Type=Linkage;Marker_Type=Microsatellites;Significance=Significant;P-value=0.05;Additive_Effect=0.18
Chr.1	Meat_and_Carcass_QTL	217701682	264548880	QTL_ID=3169;Name=PH for Longissmus dorsi;Abbrev=pH;PUBMED_ID=16478944;trait_ID=313;Trait=PH for Longissmus dorsi;Coord_src=cM;FlankMarker=SW1828,SW2512;VTO_name=muscle pH;PTO_name=meat pH;Map_Type=Linkage;Marker_Type=Microsatellites;Significance=Significant;P-value=0.05;Additive_Effect=0.21
Chr.1	Meat_and_Carcass_QTL	217701682	264548880	QTL_ID=3170;Name=PH for Biceps femoris;Abbrev=pH;PUBMED_ID=16478944;trait_ID=311;Trait=PH for Biceps femoris;Coord_src=cM;FlankMarker=SW1828,SW2512;VTO_name=muscle pH;PTO_name=meat pH;Map_Type=Linkage;Marker_Type=Microsatellites;Significance=Significant;P-value=0.00005;Additive_Effect=0.21
Chr.1	Meat_and_Carcass_QTL	217701682	251505150	QTL_ID=21210;Name=Intestinal fat weight;Abbrev=CFW;PUBMED_ID=22497573;trait_ID=302;Trait=Intestinal fat weight;Coord_src=cM;breed=duroc,Erhualian（二花脸猪）;VTO_name=intestinal adipose mass;Map_Type=Linkage;Model=Mendelian;Test_Base=Genome-wise;Significance=Significant;P-value=<0.01;F-Stat=13.43;Variance=1.92;Dominance_Effect=0.02;Additive_Effect=-0.07
Chr.1	Reproduction_QTL	217701682	258118872	QTL_ID=8815;Name=Age at puberty;Abbrev=AGEP;PUBMED_ID=22443659;trait_ID=168;Trait=Age at puberty;Coord_src=cM;FlankMarker=SW1828,SW1301;breed=large white,meishan（眉山猪）;VTO_name=onset of fertility;CMO_name=age of puberty;Map_Type=Linkage;Marker_Type=Microsatellites;Model=Mendelian;Test_Base=mosome-wise;Significance=Significant;P-value=<0.05;F-Stat=6.4;Variance=2.8;Dominance_Effect=-2.7;Additive_Eff…
Chr.1	Meat_and_Carcass_QTL	217701682	258118872	QTL_ID=2840;Name=Loin weight;Abbrev=LOINWT;PUBMED_ID=16978171;trait_ID=215;Trait=Loin weight;Coord_src=cM;FlankMarker=SW1828,SW1301;PTO_name=loin weight;Map_Type=Linkage;Marker_Type=Microsatellites;Significance=Significant;F-Stat=6.92;Variance=3.7;Dominance_Effect=-0.30;Additive_Effect=0.04
Chr.1	Meat_and_Carcass_QTL	217701682	264548880	QTL_ID=16;Name=Trimmed wholesale product / carcass weight;Abbrev=TWPCWT;PUBMED_ID=9781480;trait_ID=91;Trait=Trimmed wholesale product / carcass weight;Coord_src=cM;FlankMarker=S0320,SW1828,S0056,SW2512,(q-end);PTO_name=dressed carcass yield;Map_Type=Linkage;Marker_Type=Microsatellites;Significance=Suggestive;Significance=Significant;F-Stat=12.89
Chr.1	Meat_and_Carcass_QTL	217701682	264548880	QTL_ID=35;Name=Average backfat thickness;Abbrev=BFT;PUBMED_ID=9781479;trait_ID=2;Trait=Average backfat thickness;Coord_src=cM;FlankMarker=SW1828,S0112,S0056,(q-end),SW2512;VTO_name=subcutaneous adipose thickness;CMO_name=back fat thickness;Map_Type=Linkage;Marker_Type=Microsatellites;Significance=Suggestive;Significance=Significant;F-Stat=15.44
Chr.1	Meat_and_Carcass_QTL	219538827	258118872	QTL_ID=2931;Name=Marbling;Abbrev=MARB;PUBMED_ID=16174342;trait_ID=17;Trait=Marbling;Coord_src=cM;FlankMarker=SW373,SW1301;VTO_name=intramuscular adipose amount;PTO_name=intramuscular fat content;Map_Type=Linkage;Marker_Type=Microsatellites;Significance=Significant;P-value=0.003;Dominance_Effect=0.26;Additive_Effect=-0.11
Chr.1	Meat_and_Carcass_QTL	222845688	264548880	QTL_ID=4;Name=Loin muscle area;Abbrev=LMA;PUBMED_ID=9781480;trait_ID=86;Trait=Loin muscle area;Coord_src=cM;FlankMarker=S0320,S0112,S0056,SW2512,(q-end);VTO_name=longissimus thoracis muscle area;Map_Type=Linkage;Marker_Type=Microsatellites;Significance=Suggestive;Significance=Significant;F-Stat=13.63
Chr.1	Meat_and_Carcass_QTL	223396832	253158581	QTL_ID=21205;Name=Backfat at first rib;Abbrev=1RIBBFT;PUBMED_ID=22497573;trait_ID=171;Trait=Backfat at first rib;Coord_src=cM;breed=duroc,Erhualian（二花脸猪）;VTO_name=subcutaneous adipose thickness;CMO_name=back fat thickness, 1st rib;Map_Type=Linkage;Model=Mendelian;Test_Base=Genome-wise;Significance=Significant;P-value=<0.01;F-Stat=16.46;Variance=1.44;Dominance_Effect=-0.07;Additive_Effect=-0.15
Chr.1	Meat_and_Carcass_QTL	225233977	264548880	QTL_ID=27;Name=Backfat at last rib;Abbrev=LRIBF;PUBMED_ID=9781479;trait_ID=382;Trait=Backfat at last rib;Coord_src=cM;FlankMarker=SW705,S0056,SW1301,(q-end),SW2512;VTO_name=subcutaneous adipose thickness;CMO_name=back fat thickness, last rib;Map_Type=Linkage;Marker_Type=Microsatellites;Significance=Suggestive;Significance=Significant;F-Stat=13.36
Chr.1	Meat_and_Carcass_QTL	225233977	264548880	QTL_ID=30;Name=Backfat at last lumbar;Abbrev=LUMBF;PUBMED_ID=9781479;trait_ID=10;Trait=Backfat at last lumbar;Coord_src=cM;FlankMarker=SW705,S0056,-,(q-end),SW2512;VTO_name=subcutaneous adipose thickness;CMO_name=back fat thickness, last lumbar vertebra;Map_Type=Linkage;Marker_Type=Microsatellites;Significance=Suggestive;Significance=Significant;F-Stat=12.25
Chr.1	Meat_and_Carcass_QTL	225233977	262344306	QTL_ID=824;Name=Lean meat percentage;Abbrev=LEANP;PUBMED_ID=ISU0007;trait_ID=84;Trait=Lean meat percentage;Coord_src=cM;FlankMarker=SW705,EAA;PTO_name=dressed carcass muscle percentage;Map_Type=Linkage;Marker_Type=Microsatellites;Significance=Significant;F-Stat=7.9;Variance=4.9;Dominance_Effect=0.47;Additive_Effect=-1.46
Chr.1	Meat_and_Carcass_QTL	225233977	262344306	QTL_ID=847;Name=Conductivity 24 hours post-mortem;Abbrev=COND;PUBMED_ID=ISU0007;trait_ID=33;Trait=Conductivity 24 hours post-mortem;Coord_src=cM;FlankMarker=SW705,EAA;VTO_name=skeletal muscle conductivity trait;PTO_name=meat conductivity;Map_Type=Linkage;Marker_Type=Microsatellites;Significance=Significant;F-Stat=7.1;Variance=4.4;Dominance_Effect=0.37;Additive_Effect=-1.51
Chr.1	Meat_and_Carcass_QTL	225233977	262344306	QTL_ID=12727;Name=Fat-cuts percentage;Abbrev=FATCP;PUBMED_ID=20667088;trait_ID=280;Trait=Fat-cuts percentage;Coord_src=cM;FlankMarker=SW705,EAA;breed=meishan（眉山猪）,pietrain;PTO_name=dressed carcass composition trait;Map_Type=Linkage;Marker_Type=Microsatellites;Model=Mendelian;Test_Base=Genome-wise;Significance=Significant;P-value=<0.05;F-Stat=9.3;Variance=5.1;Dominance_Effect=-0.77;Additive_Effect…
Chr.1	Meat_and_Carcass_QTL	225233977	262344306	QTL_ID=12739;Name=Fat to meat ratio;Abbrev=FMR;PUBMED_ID=20667088;trait_ID=652;Trait=Fat to meat ratio;Coord_src=cM;FlankMarker=SW705,EAA;breed=meishan（眉山猪）,pietrain;PTO_name=dressed carcass fat-to-muscle ratio;Map_Type=Linkage;Marker_Type=Microsatellites;Model=Mendelian;Test_Base=Genome-wise;Significance=Significant;P-value=<0.01;F-Stat=12.1;Variance=6.8;Dominance_Effect=0.01;Additive_Effect=0.11
Chr.1	Meat_and_Carcass_QTL	225968835	258118872	QTL_ID=5250;Name=Shoulder subcutaneous fat thickness;Abbrev=SHOUFATD;PUBMED_ID=18651874;trait_ID=321;Trait=Shoulder subcutaneous fat thickness;Coord_src=cM;breed=large white,meishan（眉山猪）;VTO_name=subcutaneous adipose thickness;Map_Type=Linkage;Model=Mendelian;Test_Base=Genome-wise;Significance=Significant;P-value=<0.01;F-Stat=14.4;Variance=4.85
Chr.1	Meat_and_Carcass_QTL	227805980	264548880	QTL_ID=13;Name=Trimmed wholesale product / live weight;Abbrev=TWPLWT;PUBMED_ID=9781480;trait_ID=90;Trait=Trimmed wholesale product / live weight;Coord_src=cM;FlankMarker=SW373,GRP78,S0056,SW2512,(q-end);PTO_name=dressed carcass yield;Map_Type=Linkage;Marker_Type=Microsatellites;Significance=Suggestive;Significance=Significant;F-Stat=19.97
Chr.1	Meat_and_Carcass_QTL	227805980	275571750	QTL_ID=23;Name=Backfat at tenth rib;Abbrev=10RIBBFT;PUBMED_ID=9781479;trait_ID=7;Trait=Backfat at tenth rib;Coord_src=cM;FlankMarker=GRP78,-,(q-end),(q-end);VTO_name=subcutaneous adipose thickness;CMO_name=back fat thickness, 10th rib;Map_Type=Linkage;Marker_Type=Microsatellites;Significance=Suggestive;F-Stat=98.92
Chr.1	Meat_and_Carcass_eQTL	227824351	228008065	QTL_ID=8279;Name=Drip loss;Abbrev=DRIPL;PUBMED_ID=18671879;trait_ID=37;Trait=Drip loss;Coord_src=cM;breed=duroc,pietrain;PTO_name=meat water holding capacity;Map_Type=Linkage;Model=Mendelian;Test_Base=chromosome-wise;Significance=Significant;LOD-score=2.21;P-value=0.006228;F-Stat=5.46
Chr.1	Meat_and_Carcass_eQTL	227824351	228008065	QTL_ID=8311;Name=Drip loss;Abbrev=DRIPL;PUBMED_ID=18671879;trait_ID=37;Trait=Drip loss;Coord_src=cM;breed=duroc,pietrain;PTO_name=meat water holding capacity;Map_Type=Linkage;Model=Mendelian;Test_Base=chromosome-wise;Significance=Significant;LOD-score=2.18;P-value=0.006560;F-Stat=5.40
Chr.1	Meat_and_Carcass_eQTL	227824351	228008065	QTL_ID=8479;Name=Drip loss;Abbrev=DRIPL;PUBMED_ID=18671879;trait_ID=37;Trait=Drip loss;Coord_src=cM;breed=duroc,pietrain;PTO_name=meat water holding capacity;Map_Type=Linkage;Model=Mendelian;Test_Base=chromosome-wise;Significance=Significant;LOD-score=2.04;P-value=0.009058;F-Stat=5.03
Chr.1	Meat_and_Carcass_eQTL	227824351	228008065	QTL_ID=7925;Name=Drip loss;Abbrev=DRIPL;PUBMED_ID=18671879;trait_ID=37;Trait=Drip loss;Coord_src=cM;breed=duroc,pietrain;PTO_name=meat water holding capacity;Map_Type=Linkage;Model=Mendelian;Test_Base=chromosome-wise;Significance=Significant;LOD-score=2.68;P-value=0.002106;F-Stat=6.73
Chr.1	Meat_and_Carcass_eQTL	227824351	228008065	QTL_ID=7926;Name=Drip loss;Abbrev=DRIPL;PUBMED_ID=18671879;trait_ID=37;Trait=Drip loss;Coord_src=cM;breed=duroc,pietrain;PTO_name=meat water holding capacity;Map_Type=Linkage;Model=Mendelian;Test_Base=chromosome-wise;Significance=Significant;LOD-score=2.67;P-value=0.002124;F-Stat=6.72
Chr.1	Meat_and_Carcass_eQTL	227824351	228008065	QTL_ID=7971;Name=Drip loss;Abbrev=DRIPL;PUBMED_ID=18671879;trait_ID=37;Trait=Drip loss;Coord_src=cM;breed=duroc,pietrain;PTO_name=meat water holding capacity;Map_Type=Linkage;Model=Mendelian;Test_Base=chromosome-wise;Significance=Significant;LOD-score=2.58;P-value=0.002623;F-Stat=6.47
Chr.1	Meat_and_Carcass_eQTL	227824351	228008065	QTL_ID=7974;Name=Drip loss;Abbrev=DRIPL;PUBMED_ID=18671879;trait_ID=37;Trait=Drip loss;Coord_src=cM;breed=duroc,pietrain;PTO_name=meat water holding capacity;Map_Type=Linkage;Model=Mendelian;Test_Base=chromosome-wise;Significance=Significant;LOD-score=2.57;P-value=0.002713;F-Stat=6.43
Chr.1	Meat_and_Carcass_eQTL	227824351	228008065	QTL_ID=8530;Name=Drip loss;Abbrev=DRIPL;PUBMED_ID=18671879;trait_ID=37;Trait=Drip loss;Coord_src=cM;breed=duroc,pietrain;PTO_name=meat water holding capacity;Map_Type=Linkage;Model=Mendelian;Test_Base=chromosome-wise;Significance=Significant;LOD-score=2.01;P-value=0.009716;F-Stat=4.95
Chr.1	Meat_and_Carcass_eQTL	227824351	228008065	QTL_ID=8079;Name=Drip loss;Abbrev=DRIPL;PUBMED_ID=18671879;trait_ID=37;Trait=Drip loss;Coord_src=cM;breed=duroc,pietrain;PTO_name=meat water holding capacity;Map_Type=Linkage;Model=Mendelian;Test_Base=chromosome-wise;Significance=Significant;LOD-score=2.42;P-value=0.003813;F-Stat=6.03
Chr.1	Meat_and_Carcass_eQTL	227824351	228008065	QTL_ID=8095;Name=Drip loss;Abbrev=DRIPL;PUBMED_ID=18671879;trait_ID=37;Trait=Drip loss;Coord_src=cM;breed=duroc,pietrain;PTO_name=meat water holding capacity;Map_Type=Linkage;Model=Mendelian;Test_Base=chromosome-wise;Significance=Significant;LOD-score=2.40;P-value=0.004014;F-Stat=5.97
Chr.1	Meat_and_Carcass_eQTL	227824351	228008065	QTL_ID=8117;Name=Drip loss;Abbrev=DRIPL;PUBMED_ID=18671879;trait_ID=37;Trait=Drip loss;Coord_src=cM;breed=duroc,pietrain;PTO_name=meat water holding capacity;Map_Type=Linkage;Model=Mendelian;Test_Base=chromosome-wise;Significance=Significant;LOD-score=2.37;P-value=0.004225;F-Stat=5.91
Chr.1	Meat_and_Carcass_eQTL	227824351	228008065	QTL_ID=8161;Name=Drip loss;Abbrev=DRIPL;PUBMED_ID=18671879;trait_ID=37;Trait=Drip loss;Coord_src=cM;breed=duroc,pietrain;PTO_name=meat water holding capacity;Map_Type=Linkage;Model=Mendelian;Test_Base=chromosome-wise;Significance=Significant;LOD-score=2.33;P-value=0.004724;F-Stat=5.78
Chr.1	Meat_and_Carcass_eQTL	227824351	228008065	QTL_ID=8233;Name=Drip loss;Abbrev=DRIPL;PUBMED_ID=18671879;trait_ID=37;Trait=Drip loss;Coord_src=cM;breed=duroc,pietrain;PTO_name=meat water holding capacity;Map_Type=Linkage;Model=Mendelian;Test_Base=chromosome-wise;Significance=Significant;LOD-score=2.25;P-value=0.005613;F-Stat=5.58
Chr.1	Meat_and_Carcass_eQTL	220383914	220586000	QTL_ID=8313;Name=Drip loss;Abbrev=DRIPL;PUBMED_ID=18671879;trait_ID=37;Trait=Drip loss;Coord_src=cM;breed=duroc,pietrain;PTO_name=meat water holding capacity;Map_Type=Linkage;Model=Mendelian;Test_Base=chromosome-wise;Significance=Significant;LOD-score=2.18;P-value=0.006560;F-Stat=5.40
Chr.1	Meat_and_Carcass_eQTL	220383914	220586000	QTL_ID=8462;Name=Drip loss;Abbrev=DRIPL;PUBMED_ID=18671879;trait_ID=37;Trait=Drip loss;Coord_src=cM;breed=duroc,pietrain;PTO_name=meat water holding capacity;Map_Type=Linkage;Model=Mendelian;Test_Base=chromosome-wise;Significance=Significant;LOD-score=2.06;P-value=0.008746;F-Stat=5.07
Chr.1	Meat_and_Carcass_eQTL	220383914	220586000	QTL_ID=8497;Name=Drip loss;Abbrev=DRIPL;PUBMED_ID=18671879;trait_ID=37;Trait=Drip loss;Coord_src=cM;breed=duroc,pietrain;PTO_name=meat water holding capacity;Map_Type=Linkage;Model=Mendelian;Test_Base=chromosome-wise;Significance=Significant;LOD-score=2.03;P-value=0.009299;F-Stat=5.00
Chr.1	Meat_and_Carcass_eQTL	220383914	220586000	QTL_ID=8521;Name=Drip loss;Abbrev=DRIPL;PUBMED_ID=18671879;trait_ID=37;Trait=Drip loss;Coord_src=cM;breed=duroc,pietrain;PTO_name=meat water holding capacity;Map_Type=Linkage;Model=Mendelian;Test_Base=chromosome-wise;Significance=Significant;LOD-score=2.02;P-value=0.009631;F-Stat=4.96
Chr.1	Meat_and_Carcass_eQTL	220383914	220586000	QTL_ID=8537;Name=Drip loss;Abbrev=DRIPL;PUBMED_ID=18671879;trait_ID=37;Trait=Drip loss;Coord_src=cM;breed=duroc,pietrain;PTO_name=meat water holding capacity;Map_Type=Linkage;Model=Mendelian;Test_Base=chromosome-wise;Significance=Significant;LOD-score=2.01;P-value=0.009802;F-Stat=4.94
Chr.1	Meat_and_Carcass_eQTL	220383914	220586000	QTL_ID=8555;Name=Drip loss;Abbrev=DRIPL;PUBMED_ID=18671879;trait_ID=37;Trait=Drip loss;Coord_src=cM;breed=duroc,pietrain;PTO_name=meat water holding capacity;Map_Type=Linkage;Model=Mendelian;Test_Base=chromosome-wise;Significance=Significant;LOD-score=2.00;P-value=0.010064;F-Stat=4.91
Chr.1	Meat_and_Carcass_eQTL	220383914	220586000	QTL_ID=7970;Name=Drip loss;Abbrev=DRIPL;PUBMED_ID=18671879;trait_ID=37;Trait=Drip loss;Coord_src=cM;breed=duroc,pietrain;PTO_name=meat water holding capacity;Map_Type=Linkage;Model=Mendelian;Test_Base=chromosome-wise;Significance=Significant;LOD-score=2.58;P-value=0.002623;F-Stat=6.47
Chr.1	Meat_and_Carcass_QTL	233188814	233831815	QTL_ID=5851;Name=Average glycolytic potential;Abbrev=GLYPO;PUBMED_ID=18791141;trait_ID=47;Trait=Average glycolytic potential;Coord_src=cM;breed=duroc,Erhualian（二花脸猪）;VTO_name=glycolytic potential;Map_Type=Linkage;Model=Imprinted;Test_Base=Genome-wise;Significance=Significant;P-value=<0.05;F-Stat=7.29;Variance=1.75;Dominance_Effect=1.64;Additive_Effect=-3.41
Chr.1	Meat_and_Carcass_QTL	0	219538827	QTL_ID=38049;Name=Marbling;Abbrev=MARB;PUBMED_ID=25888076;trait_ID=17;Trait=Marbling;Coord_src=cM;FlankMarker=SW1514,SW373;breed=Landrace,Korean native pig;VTO_name=intramuscular adipose amount;PTO_name=intramuscular fat content;Map_Type=Linkage;Marker_Type=Microsatellites;Model=Mendelian;Test_Base=Genome-wise;Significance=Significant;P-value=<0.05;F-Stat=14.6;Variance=1.7;Additive_Effect=-0.171
Chr.1	Meat_and_Carcass_QTL	108575269	219538827	QTL_ID=3793;Name=Average backfat thickness;Abbrev=BFT;PUBMED_ID=15318717;trait_ID=2;Trait=Average backfat thickness;Coord_src=cM;FlankMarker=S0312,SW373;VTO_name=subcutaneous adipose thickness;CMO_name=back fat thickness;Map_Type=Linkage;Marker_Type=Microsatellites;Significance=Significant;P-value=<0.01;F-Stat=19.3;Additive_Effect=-0.12
Chr.1	Meat_and_Carcass_QTL	108575269	219538827	QTL_ID=3794;Name=Backfat at last rib;Abbrev=LRIBF;PUBMED_ID=15318717;trait_ID=382;Trait=Backfat at last rib;Coord_src=cM;FlankMarker=S0312,SW373;VTO_name=subcutaneous adipose thickness;CMO_name=back fat thickness, last rib;Map_Type=Linkage;Marker_Type=Microsatellites;Significance=Significant;P-value=<0.01;F-Stat=21.8;Additive_Effect=-0.13
Chr.1	Meat_and_Carcass_QTL	108575269	219538827	QTL_ID=5669;Name=Conductivity 24 hours postmortem (ham);Abbrev=cond;PUBMED_ID=17459017;trait_ID=410;Trait=Conductivity 24 hours postmortem (ham);Coord_src=cM;FlankMarker=S0312,SW373;breed=duroc,pietrain;VTO_name=skeletal muscle conductivity trait;PTO_name=meat conductivity;Map_Type=Linkage;Marker_Type=Microsatellites;Model=Mendelian;Test_Base=Genome-wise;Significance=Significant;P-value=<0.05;F-S…
Chr.1	Reproduction_QTL	148808745	219538827	QTL_ID=10617;Name=Gestation length;Abbrev=GEST;PUBMED_ID=10341088;trait_ID=286;Trait=Gestation length;Coord_src=cM;FlankMarker=SW780,SW373;breed=meishan（眉山猪）,Yorkshire;VTO_name=gestation period duration;CMO_name=gestation period length;Map_Type=Linkage;Marker_Type=Microsatellites;Model=Mendelian;Test_Base=Comparison-wise;Significance=Significant;P-value=0.00690;F-Stat=5.22;Variance=7.6;Dominance_…
Chr.1	Reproduction_QTL	167180195	218620255	QTL_ID=520;Name=Age at puberty;Abbrev=AGEP;PUBMED_ID=10375216;trait_ID=168;Trait=Age at puberty;Coord_src=cM;VTO_name=onset of fertility;CMO_name=age of puberty;Map_Type=Linkage;F-Stat=6.60;Dominance_Effect=-5.49;Additive_Effect=9.35
Chr.1	Exterior_QTL	172507915	217701682	QTL_ID=8907;Name=Front leg conformation;Abbrev=FRLEGC;PUBMED_ID=ISU0038;trait_ID=127;Trait=Front leg conformation;Coord_src=cM;FlankMarker=S0155,SW1828;breed=large white,meishan（眉山猪）;VTO_name=forelimb conformation trait;Map_Type=Linkage;Marker_Type=Microsatellites;Model=Mendelian;Test_Base=Comparison-wise;Significance=Significant;P-value=<0.05;F-Stat=4.49;Variance=0.026;Dominance_Effect=0.075;Add…
Chr.1	Exterior_QTL	172507915	217701682	QTL_ID=8915;Name=Gait score (hind);Abbrev=GAITH;PUBMED_ID=ISU0038;trait_ID=595;Trait=Gait score (hind);Coord_src=cM;FlankMarker=S0155,SW1828;breed=large white,meishan（眉山猪）;VTO_name=body movement coordination trait;CMO_name=body movement measurement;Map_Type=Linkage;Marker_Type=Microsatellites;Model=Mendelian;Test_Base=Genome-wise;Significance=Significant;P-value=<0.05;F-Stat=9.88;Variance=0.058;D…
Chr.1	Production_QTL	172507915	217701682	QTL_ID=8916;Name=Physis score;Abbrev=PHYSC;PUBMED_ID=ISU0038;trait_ID=601;Trait=Physis score;Coord_src=cM;FlankMarker=S0155,SW1828;breed=large white,meishan（眉山猪）;VTO_name=epiphyseal plate morphology trait;Map_Type=Linkage;Marker_Type=Microsatellites;Model=Mendelian;Test_Base=Comparison-wise;Significance=Significant;P-value=<0.05;F-Stat=3.64;Variance=0.021;Dominance_Effect=-0.394;Additive_Effect=-…
Chr.1	Meat_and_Carcass_QTL	185184216	217701682	QTL_ID=2842;Name=Jowl weight;Abbrev=JOWLWT;PUBMED_ID=16978171;trait_ID=342;Trait=Jowl weight;Coord_src=cM;FlankMarker=SW1311,SW1828;PTO_name=jowl weight;Map_Type=Linkage;Marker_Type=Microsatellites;Significance=Significant;F-Stat=8.25;Variance=4.7;Dominance_Effect=-0.12;Additive_Effect=-0.05
Chr.1	Production_QTL	185184216	217701682	QTL_ID=2846;Name=Average daily gain;Abbrev=ADG;PUBMED_ID=16978171;trait_ID=144;Trait=Average daily gain;Coord_src=cM;FlankMarker=SW1311,SW1828;VTO_name=postnatal growth trait;CMO_name=average daily body weight gain;Map_Type=Linkage;Marker_Type=Microsatellites;Significance=Significant;F-Stat=5.36;Variance=2.7;Dominance_Effect=0.031;Additive_Effect=-0.026
Chr.1	Production_QTL	185184216	217701682	QTL_ID=2847;Name=Average daily gain;Abbrev=ADG;PUBMED_ID=16978171;trait_ID=144;Trait=Average daily gain;Coord_src=cM;FlankMarker=SW1311,SW1828;VTO_name=postnatal growth trait;CMO_name=average daily body weight gain;Map_Type=Linkage;Marker_Type=Microsatellites;Significance=Significant;F-Stat=6.56;Variance=3.5;Dominance_Effect=-0.025;Additive_Effect=-0.036
Chr.1	Production_QTL	185184216	217701682	QTL_ID=2849;Name=Protein accretion rate;Abbrev=PAR;PUBMED_ID=16978171;trait_ID=344;Trait=Protein accretion rate;Coord_src=cM;FlankMarker=SW1311,SW1828;VTO_name=postnatal growth trait;Map_Type=Linkage;Marker_Type=Microsatellites;Significance=Significant;F-Stat=7.55;Variance=4.4;Dominance_Effect=-0.005;Additive_Effect=-0.006
Chr.1	Meat_and_Carcass_QTL	189042220	219538827	QTL_ID=3772;Name=pH 48 hr post-mortem (loin);Abbrev=pH;PUBMED_ID=15318717;trait_ID=353;Trait=pH 48 hr post-mortem (loin);Coord_src=cM;FlankMarker=SW974,SW373;PTO_name=meat pH;Map_Type=Linkage;Marker_Type=Microsatellites;Significance=Significant;P-value=<0.05;F-Stat=5.3;Dominance_Effect=-0.02;Additive_Effect=0.03
Chr.1	Reproduction_QTL	205576525	216599395	QTL_ID=582;Name=Teat number;Abbrev=TNUM;PUBMED_ID=11263822;trait_ID=167;Trait=Teat number;Coord_src=cM;VTO_name=nipple quantity;CMO_name=teat number;Map_Type=Linkage;LOD-score=2.330;Dominance_Effect=0.697;Additive_Effect=0.17
Chr.1	Meat_and_Carcass_QTL	206678812	217701682	QTL_ID=1275;Name=Musculus biceps femoris and dissected ham ratio;Abbrev=MBF2DH;PUBMED_ID=16573530;trait_ID=329;Trait=Musculus biceps femoris and dissected ham ratio;Coord_src=cM;FlankMarker=S0320,SW1828;PTO_name=dressed carcass composition trait;Map_Type=Linkage;Marker_Type=Microsatellites;Significance=Significant;F-Stat=8.9;Variance=0.81;Dominance_Effect=2.38;Additive_Effect=1.91
Chr.1	Meat_and_Carcass_eQTL	215974766	216783110	QTL_ID=8580;Name=Drip loss;Abbrev=DRIPL;PUBMED_ID=18671879;trait_ID=37;Trait=Drip loss;Coord_src=cM;breed=duroc,pietrain;PTO_name=meat water holding capacity;Map_Type=Linkage;Model=Mendelian;Test_Base=chromosome-wise;Significance=Significant;LOD-score=1.98;P-value=0.011896;F-Stat=4.86
Chr.1	Meat_and_Carcass_eQTL	215974766	216783110	QTL_ID=8298;Name=Drip loss;Abbrev=DRIPL;PUBMED_ID=18671879;trait_ID=37;Trait=Drip loss;Coord_src=cM;breed=duroc,pietrain;PTO_name=meat water holding capacity;Map_Type=Linkage;Model=Mendelian;Test_Base=chromosome-wise;Significance=Significant;LOD-score=2.19;P-value=0.006448;F-Stat=5.42
Chr.1	Meat_and_Carcass_QTL	5511435	172507915	QTL_ID=5670;Name=Average backfat thickness;Abbrev=BFT;PUBMED_ID=17459017;trait_ID=2;Trait=Average backfat thickness;Coord_src=cM;FlankMarker=SW1824,S0155;breed=duroc,pietrain;VTO_name=subcutaneous adipose thickness;CMO_name=back fat thickness;Map_Type=Linkage;Marker_Type=Microsatellites;Model=Mendelian;Test_Base=Genome-wise;Significance=Significant;P-value=<0.01;F-Stat=10.59;Variance=3.59;Dominan…
Chr.1	Meat_and_Carcass_QTL	5511435	203004522	QTL_ID=5671;Name=Shoulder subcutaneous fat thickness;Abbrev=SHOUFATD;PUBMED_ID=17459017;trait_ID=321;Trait=Shoulder subcutaneous fat thickness;Coord_src=cM;FlankMarker=SW1824,SW1957;breed=duroc,pietrain;VTO_name=subcutaneous adipose thickness;Map_Type=Linkage;Marker_Type=Microsatellites;Model=Mendelian;Test_Base=Genome-wise;Significance=Significant;P-value=<0.01;F-Stat=10.05;Variance=3.42;Dominan…
Chr.1	Meat_and_Carcass_QTL	30129177	203004522	QTL_ID=5674;Name=Backfat at last rib;Abbrev=LRIBF;PUBMED_ID=17459017;trait_ID=382;Trait=Backfat at last rib;Coord_src=cM;FlankMarker=SW1515,SW1957;breed=duroc,pietrain;VTO_name=subcutaneous adipose thickness;CMO_name=back fat thickness, last rib;Map_Type=Linkage;Marker_Type=Microsatellites;Model=Mendelian;Test_Base=Genome-wise;Significance=Significant;P-value=<0.01;F-Stat=9.26;Variance=3.16;Domin…
Chr.1	Meat_and_Carcass_QTL	30129177	203004522	QTL_ID=5677;Name=Fat to meat ratio;Abbrev=FMR;PUBMED_ID=17459017;trait_ID=652;Trait=Fat to meat ratio;Coord_src=cM;FlankMarker=SW1515,SW1957;breed=duroc,pietrain;PTO_name=dressed carcass fat-to-muscle ratio;Map_Type=Linkage;Marker_Type=Microsatellites;Model=Mendelian;Test_Base=Genome-wise;Significance=Significant;P-value=<0.01;F-Stat=10.02;Variance=3.47;Dominance_Effect=-0.01;Additive_Effect=0.02
Chr.1	Meat_and_Carcass_QTL	30129177	203004522	QTL_ID=5678;Name=Estimated carcass lean content;Abbrev=ECLC;PUBMED_ID=17459017;trait_ID=217;Trait=Estimated carcass lean content;Coord_src=cM;FlankMarker=SW1515,SW1957;breed=duroc,pietrain;PTO_name=dressed carcass muscle content;Map_Type=Linkage;Marker_Type=Microsatellites;Model=Mendelian;Test_Base=Genome-wise;Significance=Significant;P-value=<0.01;F-Stat=10.04;Variance=3.42;Dominance_Effect=0.35…
Chr.1	Meat_and_Carcass_QTL	30129177	203004522	QTL_ID=5679;Name=Belly meat content;Abbrev=BYLEAN;PUBMED_ID=17459017;trait_ID=473;Trait=Belly meat content;Coord_src=cM;FlankMarker=SW1515,SW1957;breed=duroc,pietrain;PTO_name=belly muscle percentage;Map_Type=Linkage;Marker_Type=Microsatellites;Model=Mendelian;Test_Base=Genome-wise;Significance=Significant;P-value=<0.01;F-Stat=10.35;Variance=3.52;Dominance_Effect=-0.03;Additive_Effect=-0.70
Chr.1	Meat_and_Carcass_QTL	61360643	118312138	QTL_ID=16901;Name=Carcass weight (hot);Abbrev=HCWT;PUBMED_ID=21040563;trait_ID=77;Trait=Carcass weight (hot);Coord_src=cM;FlankMarker=SWR2300;breed=meishan（眉山猪）,Wild boar;PTO_name=dressed carcass weight;CMO_name=carcass weight;Map_Type=Linkage;Marker_Type=Microsatellites;Model=-;Significance=Significant;P-value=<0.05
Chr.1	Meat_and_Carcass_QTL	79915807	152850464	QTL_ID=79;Name=Muscle fat content;Abbrev=MFCON;PUBMED_ID=11471059;trait_ID=354;Trait=Muscle fat content;Coord_src=cM;FlankMarker=S0008,SW1616,SW1902;PTO_name=meat lipid content;Map_Type=Linkage;Marker_Type=Microsatellites;Significance=Suggestive;F-Stat=6.06;Variance=2.90;Dominance_Effect=0.13;Additive_Effect=0.08
Chr.1	Meat_and_Carcass_QTL	79915807	118679566	QTL_ID=16831;Name=Backfat at last rib;Abbrev=LRIBF;PUBMED_ID=21040563;trait_ID=382;Trait=Backfat at last rib;Coord_src=cM;FlankMarker=S0008;breed=meishan（眉山猪）,pietrain,Wild boar;VTO_name=subcutaneous adipose thickness;CMO_name=back fat thickness, last rib;Map_Type=Linkage;Marker_Type=Microsatellites;Model=Mendelian;Test_Base=Comparison-wise;Significance=Significant;P-value=0.0195;F-Stat=3.11
Chr.1	Health_QTL	79915807	189042220	QTL_ID=4260;Name=CD2-positive leukocyte number;Abbrev=CD2L;PUBMED_ID=16026345;trait_ID=449;Trait=CD2-positive leukocyte number;Coord_src=cM;FlankMarker=S0008;VTO_name=leukocyte quantity;Map_Type=Linkage;Marker_Type=Microsatellites;Significance=Significant;P-value=<0.05;F-Stat=4.7;Additive_Effect=1.47
Chr.1	Health_QTL	79915807	189042220	QTL_ID=4261;Name=CD4-positive leukocyte number;Abbrev=CD4L;PUBMED_ID=16026345;trait_ID=450;Trait=CD4-positive leukocyte number;Coord_src=cM;FlankMarker=S0008;VTO_name=CD4-positive T cell quantity;Map_Type=Linkage;Marker_Type=Microsatellites;Significance=Suggestive;P-value=<0.1;F-Stat=3.2;Additive_Effect=0.52
Chr.1	Meat_and_Carcass_QTL	79915807	134111585	QTL_ID=3222;Name=Dressing percentage;Abbrev=DRESS%;PUBMED_ID=17965326;trait_ID=223;Trait=Dressing percentage;Coord_src=cM;FlankMarker=S0331,S0008;PTO_name=dressing percentage;Map_Type=Linkage;Marker_Type=Microsatellites;Significance=Significant;F-Stat=6.03;Dominance_Effect=0.05;Additive_Effect=-0.42
Chr.1	Health_QTL	81936667	172691630	QTL_ID=9658;Name=PRRSV antibody titer;Abbrev=PRRSVAB;PUBMED_ID=19490209;trait_ID=617;Trait=PRRSV antibody titer;Coord_src=cM;FlankMarker=SW1851;breed=duroc;VTO_name=blood immunoglobulin amount;CMO_name=antibody titer;Map_Type=Linkage;Marker_Type=Microsatellites;Model=Mendelian;Test_Base=Genome-wise;Significance=Significant;P-value=<0.01;F-Stat=15.0;Variance=16.3
Chr.1	Meat_and_Carcass_QTL	81936667	128967579	QTL_ID=5672;Name=Backfat at tenth rib;Abbrev=10RIBBFT;PUBMED_ID=17459017;trait_ID=7;Trait=Backfat at tenth rib;Coord_src=cM;FlankMarker=SW1851,SW2166;breed=duroc,pietrain;VTO_name=subcutaneous adipose thickness;CMO_name=back fat thickness, 10th rib;Map_Type=Linkage;Marker_Type=Microsatellites;Model=Mendelian;Test_Base=mosome-wise;Significance=Significant;P-value=<0.05;F-Stat=5.78;Variance=1.99;Do…
Chr.1	Meat_and_Carcass_QTL	81936667	128967579	QTL_ID=5675;Name=Side fat thickness;Abbrev=BFS;PUBMED_ID=17459017;trait_ID=12;Trait=Side fat thickness;Coord_src=cM;FlankMarker=SW1851,SW2166;breed=duroc,pietrain;VTO_name=subcutaneous adipose thickness;Map_Type=Linkage;Marker_Type=Microsatellites;Model=Mendelian;Test_Base=mosome-wise;Significance=Significant;P-value=<0.05;F-Stat=7.47;Variance=2.56;Dominance_Effect=-0.04;Additive_Effect=0.14
Chr.1	Meat_and_Carcass_QTL	83222668	117577280	QTL_ID=4019;Name=Marbling;Abbrev=MARB;PUBMED_ID=16783645;trait_ID=17;Trait=Marbling;Coord_src=cM;VTO_name=intramuscular adipose amount;PTO_name=intramuscular fat content;Map_Type=Linkage;P-value=<0.05;F-Stat=7.1
Chr.1	Meat_and_Carcass_QTL	90754963	134111585	QTL_ID=860;Name=Head weight;Abbrev=HEADWT;PUBMED_ID=ISU0007;trait_ID=83;Trait=Head weight;Coord_src=cM;FlankMarker=SW2130,SW307;VTO_name=head mass;Map_Type=Linkage;Marker_Type=Microsatellites;Significance=Significant;F-Stat=7.4;Variance=4.3;Dominance_Effect=0.01;Additive_Effect=-0.22
Chr.1	Production_QTL	90754963	134111585	QTL_ID=871;Name=Feed intake;Abbrev=FEEDIN;PUBMED_ID=ISU0007;trait_ID=143;Trait=Feed intake;Coord_src=cM;FlankMarker=SW2130,SW307;CMO_name=total food intake weight;Map_Type=Linkage;Marker_Type=Microsatellites;Significance=Significant;F-Stat=7.4;Variance=4.3;Dominance_Effect=-4.55;Additive_Effect=-11
Chr.1	Meat_and_Carcass_QTL	90754963	134111585	QTL_ID=872;Name=Liver weight;Abbrev=LIVWT;PUBMED_ID=ISU0007;trait_ID=322;Trait=Liver weight;Coord_src=cM;FlankMarker=SW2130,SW307;VTO_name=liver mass;CMO_name=liver weight;Map_Type=Linkage;Marker_Type=Microsatellites;Significance=Significant;F-Stat=7.2;Variance=4.1;Dominance_Effect=-35.05;Additive_Effect=-56.84
Chr.1	Meat_and_Carcass_QTL	90754963	125844432	QTL_ID=16859;Name=Carcass weight (hot);Abbrev=HCWT;PUBMED_ID=21040563;trait_ID=77;Trait=Carcass weight (hot);Coord_src=cM;FlankMarker=SW2130;breed=meishan（眉山猪）,pietrain,Wild boar;PTO_name=dressed carcass weight;CMO_name=carcass weight;Map_Type=Linkage;Marker_Type=Microsatellites;Model=Mendelian;Test_Base=Comparison-wise;Significance=Significant;P-value=<0.0001;F-Stat=7.94
Chr.1	Meat_and_Carcass_QTL	90754963	134111585	QTL_ID=12711;Name=Carcass weight (cold);Abbrev=CWT;PUBMED_ID=20667088;trait_ID=76;Trait=Carcass weight (cold);Coord_src=cM;FlankMarker=SW2130,SW307;breed=pietrain,Wild boar;PTO_name=dressed carcass weight;CMO_name=carcass weight;Map_Type=Linkage;Marker_Type=Microsatellites;Model=Mendelian;Test_Base=Genome-wise;Significance=Significant;P-value=<0.01;F-Stat=13.1;Variance=7.4;Dominance_Effect=0.08;A…
Chr.1	Meat_and_Carcass_QTL	90754963	145869313	QTL_ID=12715;Name=External fat on ham;Abbrev=EFATHAM;PUBMED_ID=20667088;trait_ID=319;Trait=External fat on ham;Coord_src=cM;FlankMarker=SW2130;breed=meishan（眉山猪）,Wild boar;PTO_name=ham external fat weight;Map_Type=Linkage;Marker_Type=Microsatellites;Model=Mendelian;Test_Base=Genome-wise;Significance=Significant;P-value=<0.01;F-Stat=13.6;Variance=7.2;Dominance_Effect=0.03;Additive_Effect=-0.30
Chr.1	Meat_and_Carcass_QTL	90754963	134111585	QTL_ID=12719;Name=External fat on ham;Abbrev=EFATHAM;PUBMED_ID=20667088;trait_ID=319;Trait=External fat on ham;Coord_src=cM;FlankMarker=SW2130,SW307;breed=pietrain,Wild boar;PTO_name=ham external fat weight;Map_Type=Linkage;Marker_Type=Microsatellites;Model=Mendelian;Test_Base=Genome-wise;Significance=Significant;P-value=<0.01;F-Stat=12.9;Variance=7.2;Dominance_Effect=-0.01;Additive_Effect=-0.23
Chr.1	Meat_and_Carcass_QTL	90754963	134111585	QTL_ID=12725;Name=Backfat weight;Abbrev=BFW;PUBMED_ID=20667088;trait_ID=221;Trait=Backfat weight;Coord_src=cM;FlankMarker=SW2130,SW307;breed=pietrain,Wild boar;VTO_name=subcutaneous adipose mass;CMO_name=back fat weight;Map_Type=Linkage;Marker_Type=Microsatellites;Model=Mendelian;Test_Base=Genome-wise;Significance=Significant;P-value=<0.01;F-Stat=14.0;Variance=7.9;Dominance_Effect=0.04;Additive_E…
Chr.1	Production_QTL	90754963	145869313	QTL_ID=16886;Name=Average daily gain;Abbrev=ADG;PUBMED_ID=21040563;trait_ID=144;Trait=Average daily gain;Coord_src=cM;FlankMarker=SW2130,S0082;breed=pietrain,Wild boar;VTO_name=postnatal growth trait;CMO_name=average daily body weight gain;Map_Type=Linkage;Marker_Type=Microsatellites;Model=-;Significance=Significant;P-value=<0.05
Chr.1	Exterior_QTL	96082683	145869313	QTL_ID=8908;Name=Front feet conformation;Abbrev=FRFEETC;PUBMED_ID=ISU0038;trait_ID=118;Trait=Front feet conformation;Coord_src=cM;FlankMarker=CGA,S0082;breed=large white,meishan（眉山猪）;VTO_name=forelimb conformation trait;Map_Type=Linkage;Marker_Type=Microsatellites;Model=Mendelian;Test_Base=mosome-wise;Significance=Significant;P-value=<0.05;F-Stat=6.25;Variance=0.035;Dominance_Effect=-0.006;Additi…
Chr.1	Exterior_QTL	96082683	145869313	QTL_ID=8910;Name=Hind leg conformation;Abbrev=HLEGC;PUBMED_ID=ISU0038;trait_ID=128;Trait=Hind leg conformation;Coord_src=cM;FlankMarker=CGA,S0082;breed=large white,meishan（眉山猪）;VTO_name=hindlimb conformation trait;Map_Type=Linkage;Marker_Type=Microsatellites;Model=Mendelian;Test_Base=Comparison-wise;Significance=Significant;P-value=<0.05;F-Stat=4.08;Variance=0.061;Dominance_Effect=-0.100;Additive…
Chr.1	Meat_and_Carcass_QTL	96082683	124191001	QTL_ID=4108;Name=backfat at P2 position;Abbrev=BFT;PUBMED_ID=12968689;trait_ID=5;Trait=backfat at P2 position;Coord_src=cM;FlankMarker=CGA,SW2185;VTO_name=subcutaneous adipose thickness;CMO_name=back fat thickness;Map_Type=Linkage;Marker_Type=Microsatellites;Significance=Significant;P-value=<0.05
Chr.1	Meat_and_Carcass_QTL	96082683	124191001	QTL_ID=4107;Name=backfat at P2 position;Abbrev=BFT;PUBMED_ID=12968689;trait_ID=5;Trait=backfat at P2 position;Coord_src=cM;FlankMarker=CGA,SW2185;VTO_name=subcutaneous adipose thickness;CMO_name=back fat thickness;Map_Type=Linkage;Marker_Type=Microsatellites;Significance=Significant;P-value=<0.01
Chr.1	Meat_and_Carcass_QTL	96082683	124191001	QTL_ID=4109;Name=Lean meat percentage;Abbrev=LEANP;PUBMED_ID=12968689;trait_ID=84;Trait=Lean meat percentage;Coord_src=cM;FlankMarker=CGA,SW2185;PTO_name=dressed carcass muscle percentage;Map_Type=Linkage;Marker_Type=Microsatellites;Significance=Significant;P-value=<0.05
Chr.1	Meat_and_Carcass_QTL	96082683	124191001	QTL_ID=4110;Name=PH for Longissmus dorsi;Abbrev=pH;PUBMED_ID=12968689;trait_ID=313;Trait=PH for Longissmus dorsi;Coord_src=cM;FlankMarker=CGA,SW2185;VTO_name=muscle pH;PTO_name=meat pH;Map_Type=Linkage;Marker_Type=Microsatellites;Significance=Significant;P-value=<0.05
Chr.1	Production_QTL	96082683	124191001	QTL_ID=3673;Name=Average daily gain;Abbrev=ADG;PUBMED_ID=12807782;trait_ID=144;Trait=Average daily gain;Coord_src=cM;FlankMarker=CGA,Sw2185;VTO_name=postnatal growth trait;CMO_name=average daily body weight gain;Map_Type=Linkage;Marker_Type=Microsatellites;Significance=Significant;P-value=.05
Chr.1	Meat_and_Carcass_QTL	96082683	124191001	QTL_ID=3693;Name=PH for Longissmus dorsi;Abbrev=pH;PUBMED_ID=12807782;trait_ID=313;Trait=PH for Longissmus dorsi;Coord_src=cM;FlankMarker=CGA,Sw2185;VTO_name=muscle pH;PTO_name=meat pH;Map_Type=Linkage;Marker_Type=Microsatellites;Significance=Significant;P-value=.05
Chr.1	Meat_and_Carcass_QTL	96082683	124191001	QTL_ID=3694;Name=PH for Longissmus dorsi;Abbrev=pH;PUBMED_ID=12807782;trait_ID=313;Trait=PH for Longissmus dorsi;Coord_src=cM;FlankMarker=CGA,Sw2185;VTO_name=muscle pH;PTO_name=meat pH;Map_Type=Linkage;Marker_Type=Microsatellites;Significance=Significant;P-value=.05
Chr.1	Meat_and_Carcass_QTL	96082683	124191001	QTL_ID=3695;Name=Carcass weight (hot);Abbrev=HCWT;PUBMED_ID=12807782;trait_ID=77;Trait=Carcass weight (hot);Coord_src=cM;FlankMarker=CGA,Sw2185;PTO_name=dressed carcass weight;CMO_name=carcass weight;Map_Type=Linkage;Marker_Type=Microsatellites;Significance=Significant;P-value=.05
Chr.1	Health_QTL	96082683	145869313	QTL_ID=611;Name=White blood cell number;Abbrev=WBC;PUBMED_ID=9670960;trait_ID=99;Trait=White blood cell number;Coord_src=cM;FlankMarker=CGA,S0082;VTO_name=leukocyte quantity;CMO_name=total white blood cell count;Map_Type=Linkage;Marker_Type=Microsatellites;Significance=Suggestive;P-value=< 0.05;F-Stat=9.80;Dominance_Effect=-0.23;Additive_Effect=3.14
Chr.1	Health_QTL	97184970	148808745	QTL_ID=5420;Name=Hematocrit;Abbrev=HCT;PUBMED_ID=17627803;trait_ID=455;Trait=Hematocrit;Coord_src=cM;FlankMarker=SW1123,SW780;breed=meishan（眉山猪）,pietrain;CMO_name=hematocrit;Map_Type=Linkage;Marker_Type=Microsatellites;Model=Mendelian;Test_Base=mosome-wise;Significance=Significant;P-value=<0.05;F-Stat=6.96;Dominance_Effect=0.023;Additive_Effect=-0.0002
Chr.1	Health_QTL	97184970	148808745	QTL_ID=5468;Name=Lymphocyte number;Abbrev=LYMPH;PUBMED_ID=18307579;trait_ID=447;Trait=Lymphocyte number;Coord_src=cM;FlankMarker=SW1123,SW780;breed=meishan（眉山猪）,pietrain;VTO_name=lymphocyte quantity;CMO_name=blood lymphocyte count;Map_Type=Linkage;Marker_Type=Microsatellites;Model=Mendelian;Test_Base=mosome-wise;Significance=Significant;P-value=<0.05;F-Stat=5.67;Variance=9.5;Dominance_Effect=-8.2…
Chr.1	Health_QTL	97184970	148808745	QTL_ID=6366;Name=Creatinine level;Abbrev=CREAT;PUBMED_ID=19016680;trait_ID=524;Trait=Creatinine level;Coord_src=cM;FlankMarker=SW1123,SW780;breed=meishan（眉山猪）,pietrain;VTO_name=blood creatinine amount;CMO_name=serum creatinine level;Map_Type=Linkage;Marker_Type=Microsatellites;Model=Mendelian;Test_Base=mosome-wise;Significance=Significant;P-value=<0.05;F-Stat=5.66;Variance=9.41;Dominance_Effect=6…
Chr.1	Health_QTL	97184970	148808745	QTL_ID=6380;Name=Potassium level;Abbrev=BPOTASS;PUBMED_ID=19016680;trait_ID=527;Trait=Potassium level;Coord_src=cM;FlankMarker=SW1123,SW780;breed=meishan（眉山猪）,pietrain;VTO_name=blood potassium amount;CMO_name=blood potassium level;Map_Type=Linkage;Marker_Type=Microsatellites;Model=Mendelian;Test_Base=mosome-wise;Significance=Significant;P-value=<0.05;F-Stat=6.01;Variance=10.07;Dominance_Effect=-0…
Chr.1	Meat_and_Carcass_QTL	102512691	172507915	QTL_ID=651;Name=Backfat at rump;Abbrev=BFTR;PUBMED_ID=12081803;trait_ID=289;Trait=Backfat at rump;Coord_src=cM;FlankMarker=SW781,SW780,SW745;VTO_name=subcutaneous adipose thickness;CMO_name=back fat thickness;Map_Type=Linkage;Marker_Type=Microsatellites;Significance=Significant;LOD-score=4.100
Chr.1	Exterior_QTL	102512691	144583311	QTL_ID=8853;Name=Ear weight;Abbrev=EARWT;PUBMED_ID=19392826;trait_ID=600;Trait=Ear weight;Coord_src=cM;FlankMarker=SW781,S0313;breed=duroc,Erhualian（二花脸猪）;VTO_name=outer ear size trait;Map_Type=Linkage;Marker_Type=Microsatellites;Model=Mendelian;Test_Base=Genome-wise;Significance=Significant;P-value=<0.01;F-Stat=34.87;Variance=2.44;Dominance_Effect=-9.26;Additive_Effect=21.08
Chr.1	Exterior_QTL	102512691	144583311	QTL_ID=8854;Name=Ear weight;Abbrev=EARWT;PUBMED_ID=19392826;trait_ID=600;Trait=Ear weight;Coord_src=cM;FlankMarker=SW781,S0313;breed=duroc,Erhualian（二花脸猪）;VTO_name=outer ear size trait;Map_Type=Linkage;Marker_Type=Microsatellites;Model=Mendelian;Test_Base=Genome-wise;Significance=Significant;P-value=<0.01;F-Stat=33.93;Variance=2.33;Dominance_Effect=-4.30;Additive_Effect=21.09
Chr.1	Exterior_QTL	102512691	144583311	QTL_ID=8885;Name=Ear area;Abbrev=EAREA;PUBMED_ID=19392826;trait_ID=599;Trait=Ear area;Coord_src=cM;FlankMarker=SW781,S0313;breed=duroc,Erhualian（二花脸猪）;VTO_name=outer ear area;Map_Type=Linkage;Marker_Type=Microsatellites;Model=Mendelian;Test_Base=Genome-wise;Significance=Significant;P-value=<0.01;F-Stat=50.25;Variance=3.83;Dominance_Effect=-1.64;Additive_Effect=16.09
Chr.1	Exterior_QTL	102512691	144583311	QTL_ID=8886;Name=Ear area;Abbrev=EAREA;PUBMED_ID=19392826;trait_ID=599;Trait=Ear area;Coord_src=cM;FlankMarker=SW781,S0313;breed=duroc,Erhualian（二花脸猪）;VTO_name=outer ear area;Map_Type=Linkage;Marker_Type=Microsatellites;Model=Mendelian;Test_Base=Genome-wise;Significance=Significant;P-value=<0.01;F-Stat=51.43;Variance=3.84;Dominance_Effect=-4.54;Additive_Effect=15.51
Chr.1	Reproduction_QTL	102512691	144583311	QTL_ID=6481;Name=Teat number;Abbrev=TNUM;PUBMED_ID=19226448;trait_ID=167;Trait=Teat number;Coord_src=cM;FlankMarker=SW781,S0313;breed=duroc,Erhualian（二花脸猪）;VTO_name=nipple quantity;CMO_name=teat number;Map_Type=Linkage;Marker_Type=Microsatellites;Model=Mendelian;Test_Base=Genome-wise;Significance=Significant;P-value=<0.05;F-Stat=9.77;Variance=0.77;Dominance_Effect=-0.2;Additive_Effect=-0.2
Chr.1	Meat_and_Carcass_QTL	107472982	127314148	QTL_ID=4326;Name=Meat color L*;Abbrev=CIEL;PUBMED_ID=16441291;trait_ID=424;Trait=Meat color L*;Coord_src=cM;FlankMarker=SW1430,SW2432;PTO_name=meat color reflectivity;Map_Type=Linkage;Marker_Type=Microsatellites;Significance=Significant;P-value=0.000015;F-Stat=19.195;Additive_Effect=-0.84
Chr.1	Meat_and_Carcass_QTL	107472982	158361899	QTL_ID=2845;Name=Belly weight;Abbrev=BELLYWT;PUBMED_ID=16978171;trait_ID=74;Trait=Belly weight;Coord_src=cM;FlankMarker=SW1430,SWR982;PTO_name=belly weight;Map_Type=Linkage;Marker_Type=Microsatellites;Significance=Significant;F-Stat=12.19;Variance=6.9;Dominance_Effect=-0.15;Additive_Effect=-0.17
Chr.1	Meat_and_Carcass_QTL	108575269	189042220	QTL_ID=3795;Name=Backfat at tenth rib;Abbrev=10RIBBFT;PUBMED_ID=15318717;trait_ID=7;Trait=Backfat at tenth rib;Coord_src=cM;FlankMarker=S0312,SW974;VTO_name=subcutaneous adipose thickness;CMO_name=back fat thickness, 10th rib;Map_Type=Linkage;Marker_Type=Microsatellites;Significance=Significant;P-value=<0.01;F-Stat=10.7;Additive_Effect=-0.11
Chr.1	Meat_and_Carcass_QTL	108575269	189042220	QTL_ID=3796;Name=Loin muscle area;Abbrev=LMA;PUBMED_ID=15318717;trait_ID=86;Trait=Loin muscle area;Coord_src=cM;FlankMarker=S0312,SW974;VTO_name=longissimus thoracis muscle area;Map_Type=Linkage;Marker_Type=Microsatellites;Significance=Significant;P-value=<0.01;F-Stat=13.6;Additive_Effect=0.97
Chr.1	Meat_and_Carcass_QTL	108575269	147890172	QTL_ID=5664;Name=PH for Longissmus dorsi;Abbrev=pH;PUBMED_ID=17459017;trait_ID=313;Trait=PH for Longissmus dorsi;Coord_src=cM;FlankMarker=S0312,S0113;breed=duroc,pietrain;VTO_name=muscle pH;PTO_name=meat pH;Map_Type=Linkage;Marker_Type=Microsatellites;Model=Mendelian;Test_Base=Genome-wise;Significance=Significant;P-value=<0.01;F-Stat=33.18;Variance=11.84;Dominance_Effect=-0.02;Additive_Effect=0.04
Chr.1	Meat_and_Carcass_QTL	108575269	147890172	QTL_ID=5665;Name=pH for Semimembranosus;Abbrev=pH;PUBMED_ID=17459017;trait_ID=403;Trait=pH for Semimembranosus;Coord_src=cM;FlankMarker=S0312,S0113;breed=duroc,pietrain;VTO_name=muscle pH;PTO_name=meat pH;Map_Type=Linkage;Marker_Type=Microsatellites;Model=Mendelian;Test_Base=Genome-wise;Significance=Significant;P-value=<0.01;F-Stat=24.66;Variance=9.08;Dominance_Effect=-0.02;Additive_Effect=0.05
Chr.1	Meat_and_Carcass_QTL	108575269	147890172	QTL_ID=5666;Name=PH for Longissmus dorsi;Abbrev=pH;PUBMED_ID=17459017;trait_ID=313;Trait=PH for Longissmus dorsi;Coord_src=cM;FlankMarker=S0312,S0113;breed=duroc,pietrain;VTO_name=muscle pH;PTO_name=meat pH;Map_Type=Linkage;Marker_Type=Microsatellites;Model=Mendelian;Test_Base=Genome-wise;Significance=Significant;P-value=<0.01;F-Stat=14.10;Variance=5.40;Dominance_Effect=0.06;Additive_Effect=-0.04
Chr.1	Meat_and_Carcass_QTL	108575269	203004522	QTL_ID=5667;Name=Meat color OPTO;Abbrev=COLORO;PUBMED_ID=17459017;trait_ID=362;Trait=Meat color OPTO;Coord_src=cM;FlankMarker=S0312,SW1957;breed=duroc,pietrain;PTO_name=meat color;Map_Type=Linkage;Marker_Type=Microsatellites;Model=Mendelian;Test_Base=Genome-wise;Significance=Significant;P-value=<0.01;F-Stat=12.59;Variance=4.85;Dominance_Effect=-0.82;Additive_Effect=1.66
Chr.1	Meat_and_Carcass_QTL	108575269	147890172	QTL_ID=5668;Name=Conductivity 24 hours postmortem (loin);Abbrev=cond;PUBMED_ID=17459017;trait_ID=411;Trait=Conductivity 24 hours postmortem (loin);Coord_src=cM;FlankMarker=S0312,S0113;breed=duroc,pietrain;VTO_name=skeletal muscle conductivity trait;PTO_name=meat conductivity;Map_Type=Linkage;Marker_Type=Microsatellites;Model=Mendelian;Test_Base=mosome-wise;Significance=Significant;P-value=<0.05;F…
Chr.1	Production_QTL	108575269	128967579	QTL_ID=5931;Name=Body weight (weaning);Abbrev=WWT;PUBMED_ID=18712441;trait_ID=199;Trait=Body weight (weaning);Coord_src=cM;FlankMarker=S0312,SW2166;breed=duroc,pietrain;VTO_name=body mass;CMO_name=body weight;Map_Type=Linkage;Marker_Type=Microsatellites;Model=Mendelian;Test_Base=mosome-wise;Significance=Significant;P-value=<0.05;Variance=3.32;Dominance_Effect=-0.36;Additive_Effect=-0.16
Chr.1	Health_QTL	108575269	128967579	QTL_ID=17711;Name=Cholesterol level;Abbrev=CHOLS;PUBMED_ID=21752294;trait_ID=578;Trait=Cholesterol level;Coord_src=cM;FlankMarker=S0312,SW2166;breed=duroc,pietrain;VTO_name=blood cholesterol amount;CMO_name=blood total cholesterol level;Map_Type=Linkage;Marker_Type=Microsatellites;Model=Mendelian;Test_Base=mosome-wise;Significance=Significant;LOD-score=2.14;P-value=<0.05;F-Stat=5;Variance=3.38;Do…
Chr.1	Health_QTL	108575269	128967579	QTL_ID=17712;Name=HDL/LDL ratio;Abbrev=HDLLDL;PUBMED_ID=21752294;trait_ID=577;Trait=HDL/LDL ratio;Coord_src=cM;FlankMarker=S0312,SW2166;breed=duroc,pietrain;CMO_name=serum high density lipoprotein cholesterol to low density lipoprotein cholesterol ratio;Map_Type=Linkage;Marker_Type=Microsatellites;Model=Mendelian;Test_Base=Experiment-wise;Significance=Significant;LOD-score=3.69;P-value=<0.05;F-St…
Chr.1	Health_QTL	108575269	128967579	QTL_ID=17713;Name=LDL cholesterol;Abbrev=LDL;PUBMED_ID=21752294;trait_ID=575;Trait=LDL cholesterol;Coord_src=cM;FlankMarker=S0312,SW2166;breed=duroc,pietrain;VTO_name=blood LDL cholesterol amount;CMO_name=blood low density lipoprotein cholesterol level;Map_Type=Linkage;Marker_Type=Microsatellites;Model=Mendelian;Test_Base=Experiment-wise;Significance=Significant;LOD-score=5.26;P-value=<0.01;F-Sta…
Chr.1	Meat_and_Carcass_QTL	108575269	134111585	QTL_ID=2930;Name=Marbling;Abbrev=MARB;PUBMED_ID=16174342;trait_ID=17;Trait=Marbling;Coord_src=cM;FlankMarker=S0312,S0331;VTO_name=intramuscular adipose amount;PTO_name=intramuscular fat content;Map_Type=Linkage;Marker_Type=Microsatellites;Significance=Significant;P-value=0.033;Dominance_Effect=0.26;Additive_Effect=-0.11
Chr.1	Exterior_QTL	110596129	145869313	QTL_ID=5640;Name=Ear size;Abbrev=EARSZ;PUBMED_ID=17459018;trait_ID=491;Trait=Ear size;Coord_src=cM;FlankMarker=S0122,S0082;breed=large white,meishan（眉山猪）;VTO_name=outer ear size trait;Map_Type=Linkage;Marker_Type=Microsatellites;Model=Mendelian;Test_Base=Genome-wise;Significance=Suggestive;F-Stat=6.64;Dominance_Effect=-0.01;Additive_Effect=-0.15
Chr.1	Exterior_QTL	110596129	145869313	QTL_ID=5646;Name=Ear erectness;Abbrev=EARER;PUBMED_ID=17459018;trait_ID=136;Trait=Ear erectness;Coord_src=cM;FlankMarker=S0122,S0082;breed=large white,meishan（眉山猪）;VTO_name=outer ear prominence;Map_Type=Linkage;Marker_Type=Microsatellites;Model=Mendelian;Test_Base=Genome-wise;Significance=Significant;P-value=<0.01;F-Stat=17.33;Dominance_Effect=-0.15;Additive_Effect=0.18
Chr.1	Exterior_QTL	110596129	145869313	QTL_ID=5651;Name=Ear erectness;Abbrev=EARER;PUBMED_ID=17459018;trait_ID=136;Trait=Ear erectness;Coord_src=cM;FlankMarker=S0122,S0082;breed=large white,meishan（眉山猪）;VTO_name=outer ear prominence;Map_Type=Linkage;Marker_Type=Microsatellites;Model=Mendelian;Test_Base=Genome-wise;Significance=Significant;P-value=<0.01;F-Stat=15.34;Dominance_Effect=-0.16;Additive_Effect=0.19
Chr.1	Meat_and_Carcass_QTL	110596129	124191001	QTL_ID=17787;Name=Backfat at last lumbar;Abbrev=LUMBF;PUBMED_ID=21875434;trait_ID=10;Trait=Backfat at last lumbar;Coord_src=cM;FlankMarker=S0122,SW2185;breed=duroc,large white,pietrain,Hampshire;VTO_name=subcutaneous adipose thickness;CMO_name=back fat thickness, last lumbar vertebra;Map_Type=Linkage;Marker_Type=Microsatellites;Model=Mendelian;Test_Base=Genome-wise;Significance=Significant;P-valu…
Chr.1	Meat_and_Carcass_QTL	110596129	124191001	QTL_ID=17788;Name=Shear force;Abbrev=SHEAR;PUBMED_ID=21875434;trait_ID=42;Trait=Shear force;Coord_src=cM;FlankMarker=S0122,SW2185;breed=duroc,large white,pietrain,Hampshire;PTO_name=meat tenderness;Map_Type=Linkage;Marker_Type=Microsatellites;Model=Mendelian;Test_Base=Genome-wise;Significance=Significant;P-value=<0.01;Variance=13.0;Likelihood_Ratio=15.6
Chr.1	Meat_and_Carcass_eQTL	112433274	113609046	QTL_ID=8029;Name=Drip loss;Abbrev=DRIPL;PUBMED_ID=18671879;trait_ID=37;Trait=Drip loss;Coord_src=cM;breed=duroc,pietrain;PTO_name=meat water holding capacity;Map_Type=Linkage;Model=Mendelian;Test_Base=chromosome-wise;Significance=Significant;LOD-score=2.48;P-value=0.003298;F-Stat=6.20
Chr.1	Meat_and_Carcass_eQTL	112433274	113609046	QTL_ID=8072;Name=Drip loss;Abbrev=DRIPL;PUBMED_ID=18671879;trait_ID=37;Trait=Drip loss;Coord_src=cM;breed=duroc,pietrain;PTO_name=meat water holding capacity;Map_Type=Linkage;Model=Mendelian;Test_Base=chromosome-wise;Significance=Significant;LOD-score=2.42;P-value=0.003780;F-Stat=6.04
Chr.1	Meat_and_Carcass_eQTL	112433274	113609046	QTL_ID=8089;Name=Drip loss;Abbrev=DRIPL;PUBMED_ID=18671879;trait_ID=37;Trait=Drip loss;Coord_src=cM;breed=duroc,pietrain;PTO_name=meat water holding capacity;Map_Type=Linkage;Model=Mendelian;Test_Base=chromosome-wise;Significance=Significant;LOD-score=2.41;P-value=0.003912;F-Stat=6.00
Chr.1	Meat_and_Carcass_eQTL	112433274	113609046	QTL_ID=8200;Name=Drip loss;Abbrev=DRIPL;PUBMED_ID=18671879;trait_ID=37;Trait=Drip loss;Coord_src=cM;breed=duroc,pietrain;PTO_name=meat water holding capacity;Map_Type=Linkage;Model=Mendelian;Test_Base=chromosome-wise;Significance=Significant;LOD-score=2.29;P-value=0.005149;F-Stat=5.68
Chr.1	Meat_and_Carcass_eQTL	112433274	113609046	QTL_ID=7853;Name=Drip loss;Abbrev=DRIPL;PUBMED_ID=18671879;trait_ID=37;Trait=Drip loss;Coord_src=cM;breed=duroc,pietrain;PTO_name=meat water holding capacity;Map_Type=Linkage;Model=Mendelian;Test_Base=chromosome-wise;Significance=Significant;LOD-score=2.80;P-value=0.001598;F-Stat=7.06
Chr.1	Meat_and_Carcass_eQTL	112433274	113609046	QTL_ID=7909;Name=Drip loss;Abbrev=DRIPL;PUBMED_ID=18671879;trait_ID=37;Trait=Drip loss;Coord_src=cM;breed=duroc,pietrain;PTO_name=meat water holding capacity;Map_Type=Linkage;Model=Mendelian;Test_Base=chromosome-wise;Significance=Significant;LOD-score=2.74;P-value=0.001842;F-Stat=6.89
Chr.1	Meat_and_Carcass_eQTL	112433274	113609046	QTL_ID=8576;Name=Drip loss;Abbrev=DRIPL;PUBMED_ID=18671879;trait_ID=37;Trait=Drip loss;Coord_src=cM;breed=duroc,pietrain;PTO_name=meat water holding capacity;Map_Type=Linkage;Model=Mendelian;Test_Base=chromosome-wise;Significance=Significant;LOD-score=1.98;P-value=0.010424;F-Stat=4.87
Chr.1	Meat_and_Carcass_eQTL	112433274	113609046	QTL_ID=8372;Name=Drip loss;Abbrev=DRIPL;PUBMED_ID=18671879;trait_ID=37;Trait=Drip loss;Coord_src=cM;breed=duroc,pietrain;PTO_name=meat water holding capacity;Map_Type=Linkage;Model=Mendelian;Test_Base=chromosome-wise;Significance=Significant;LOD-score=2.12;P-value=0.000779;F-Stat=5.24
Chr.1	Production_Association	112543502	113719275	QTL_ID=2886;Name=Average daily gain;Abbrev=ADG;PUBMED_ID=16415521;trait_ID=144;Trait=Average daily gain;Coord_src=cM;FlankMarker=SW2185;VTO_name=postnatal growth trait;CMO_name=average daily body weight gain;Map_Type=Linkage;Marker_Type=Microsatellites;P-value=<0.05
Chr.1	Meat_and_Carcass_Association	112543502	113719275	QTL_ID=2904;Name=Average backfat thickness;Abbrev=BFT;PUBMED_ID=16415521;trait_ID=2;Trait=Average backfat thickness;Coord_src=cM;FlankMarker=SW2185;VTO_name=subcutaneous adipose thickness;CMO_name=back fat thickness;Map_Type=Linkage;Marker_Type=Microsatellites;P-value=<0.01
Chr.1	Exterior_QTL	112543502	113719275	QTL_ID=11849;Name=Front feet conformation;Abbrev=FRFEETC;PUBMED_ID=20163669;trait_ID=118;Trait=Front feet conformation;Coord_src=cM;FlankMarker=SWR702;breed=Landrace;VTO_name=forelimb conformation trait;Map_Type=Linkage;Marker_Type=Microsatellites;Model=Mendelian;Test_Base=mosome-wise;Significance=Significant;P-value=<0.05;F-Stat=3.9;Variance=0.11;Additive_Effect=0.44
Chr.1	Meat_and_Carcass_QTL	112616988	185184216	QTL_ID=3171;Name=Backfat weight;Abbrev=BFW;PUBMED_ID=16879346;trait_ID=221;Trait=Backfat weight;Coord_src=cM;FlankMarker=SW2035,SW962,SW1311;VTO_name=subcutaneous adipose mass;CMO_name=back fat weight;Map_Type=Linkage;Marker_Type=Microsatellites;Significance=Significant;F-Stat=10;Additive_Effect=1.0
Chr.1	Meat_and_Carcass_QTL	130069866	189409649	QTL_ID=4020;Name=Marbling;Abbrev=MARB;PUBMED_ID=16783645;trait_ID=17;Trait=Marbling;Coord_src=cM;VTO_name=intramuscular adipose amount;PTO_name=intramuscular fat content;Map_Type=Linkage;P-value=<0.05
Chr.1	Meat_and_Carcass_QTL	134111585	189042220	QTL_ID=3640;Name=Loin muscle area;Abbrev=LMA;PUBMED_ID=17965327;trait_ID=86;Trait=Loin muscle area;Coord_src=cM;FlankMarker=SW974,S0331;VTO_name=longissimus thoracis muscle area;Map_Type=Linkage;Marker_Type=Microsatellites;Significance=Suggestive;F-Stat=8.83;Additive_Effect=-0.0055
Chr.1	Meat_and_Carcass_QTL	134111585	206678812	QTL_ID=44;Name=Backfat at last rib;Abbrev=LRIBF;PUBMED_ID=11471058;trait_ID=382;Trait=Backfat at last rib;Coord_src=cM;FlankMarker=S0331,S0113,S0320;VTO_name=subcutaneous adipose thickness;CMO_name=back fat thickness, last rib;Map_Type=Linkage;Marker_Type=Microsatellites;Significance=Suggestive;F-Stat=6.61;Variance=3.03;Dominance_Effect=0.06;Additive_Effect=0.04
Chr.1	Meat_and_Carcass_eQTL	144252625	207027870	QTL_ID=8348;Name=Drip loss;Abbrev=DRIPL;PUBMED_ID=18671879;trait_ID=37;Trait=Drip loss;Coord_src=cM;breed=duroc,pietrain;PTO_name=meat water holding capacity;Map_Type=Linkage;Model=Mendelian;Test_Base=chromosome-wise;Significance=Significant;LOD-score=2.15;P-value=0.007033;F-Stat=5.32
Chr.1	Meat_and_Carcass_eQTL	144252625	207027870	QTL_ID=8102;Name=Drip loss;Abbrev=DRIPL;PUBMED_ID=18671879;trait_ID=37;Trait=Drip loss;Coord_src=cM;breed=duroc,pietrain;PTO_name=meat water holding capacity;Map_Type=Linkage;Model=Mendelian;Test_Base=chromosome-wise;Significance=Significant;LOD-score=2.39;P-value=0.004411;F-Stat=5.95
Chr.1	Meat_and_Carcass_eQTL	144252625	207027870	QTL_ID=8156;Name=Drip loss;Abbrev=DRIPL;PUBMED_ID=18671879;trait_ID=37;Trait=Drip loss;Coord_src=cM;breed=duroc,pietrain;PTO_name=meat water holding capacity;Map_Type=Linkage;Model=Mendelian;Test_Base=chromosome-wise;Significance=Significant;LOD-score=2.33;P-value=0.002898;F-Stat=5.80
Chr.1	Meat_and_Carcass_eQTL	144252625	207027870	QTL_ID=7784;Name=Drip loss;Abbrev=DRIPL;PUBMED_ID=18671879;trait_ID=37;Trait=Drip loss;Coord_src=cM;breed=duroc,pietrain;PTO_name=meat water holding capacity;Map_Type=Linkage;Model=Mendelian;Test_Base=chromosome-wise;Significance=Significant;LOD-score=3.28;P-value=0.000523;F-Stat=8.42
Chr.1	Meat_and_Carcass_eQTL	144252625	207027870	QTL_ID=7861;Name=Drip loss;Abbrev=DRIPL;PUBMED_ID=18671879;trait_ID=37;Trait=Drip loss;Coord_src=cM;breed=duroc,pietrain;PTO_name=meat water holding capacity;Map_Type=Linkage;Model=Mendelian;Test_Base=chromosome-wise;Significance=Significant;LOD-score=2.77;P-value=0.001708;F-Stat=6.98
Chr.1	Health_QTL	145869313	189042220	QTL_ID=4258;Name=Band-formed neutrophil number;Abbrev=BFNEUT;PUBMED_ID=16026345;trait_ID=446;Trait=Band-formed neutrophil number;Coord_src=cM;FlankMarker=S0082,SW974;VTO_name=neutrophil quantity;CMO_name=blood neutrophil count;Map_Type=Linkage;Marker_Type=Microsatellites;Significance=Significant;P-value=<0.01;F-Stat=13.8;Additive_Effect=0.30
Chr.1	Health_QTL	145869313	189042220	QTL_ID=4259;Name=CD8-positive leukocyte number;Abbrev=CD8L;PUBMED_ID=16026345;trait_ID=451;Trait=CD8-positive leukocyte number;Coord_src=cM;FlankMarker=S0082,SW974;VTO_name=leukocyte quantity;Map_Type=Linkage;Marker_Type=Microsatellites;Significance=Significant;P-value=<0.01;F-Stat=11.9;Additive_Effect=1.30
Chr.1	Meat_and_Carcass_QTL	146971600	192900225	QTL_ID=432;Name=Head weight;Abbrev=HEADWT;PUBMED_ID=12486399;trait_ID=83;Trait=Head weight;Coord_src=cM;VTO_name=head mass;Map_Type=Linkage;Test_Base=Genome-wise;P-value=<0.001;F-Stat=14.50;Variance=7.80;Dominance_Effect=0.13;Additive_Effect=0.16
Chr.1	Meat_and_Carcass_QTL	147890172	203004522	QTL_ID=5673;Name=backfat above muscle dorsi;Abbrev=SCF;PUBMED_ID=17459017;trait_ID=3;Trait=backfat above muscle dorsi;Coord_src=cM;FlankMarker=S0113,SW1957;breed=duroc,pietrain;VTO_name=subcutaneous adipose thickness;CMO_name=back fat thickness;Map_Type=Linkage;Marker_Type=Microsatellites;Model=Mendelian;Test_Base=mosome-wise;Significance=Significant;P-value=<0.05;F-Stat=6.16;Variance=2.12;Domina…
Chr.1	Meat_and_Carcass_QTL	147890172	189042220	QTL_ID=686;Name=Linolenic acid content;Abbrev=FA-C18:3;PUBMED_ID=12661762;trait_ID=229;Trait=Linolenic acid content;Coord_src=cM;FlankMarker=S0113,SW974;PTO_name=meat fatty acid C18:3(n-3) content;Map_Type=Linkage;Marker_Type=Microsatellites;Significance=Suggestive;LOD-score=7.510
Chr.1	Meat_and_Carcass_QTL	148275972	200873434	QTL_ID=13264;Name=Liver weight;Abbrev=LIVWT;PUBMED_ID=20528845;trait_ID=322;Trait=Liver weight;Coord_src=cM;breed=duroc,Erhualian（二花脸猪）;VTO_name=liver mass;CMO_name=liver weight;Map_Type=Linkage;Model=Mendelian;Test_Base=Genome-wise;Significance=Significant;P-value=<0.05;F-Stat=11.2;Variance=2.2;Dominance_Effect=7.83;Additive_Effect=-42.00
Chr.1	Meat_and_Carcass_QTL	156065467	204235409	QTL_ID=12663;Name=Meat color a*;Abbrev=CIEa;PUBMED_ID=20495113;trait_ID=422;Trait=Meat color a*;Coord_src=cM;breed=danish landrace,duroc,large white;PTO_name=meat color redness;Map_Type=Linkage;Model=Mendelian;Test_Base=mosome-wise;Significance=Significant;P-value=<0.05;Variance=1.30;Likelihood_Ratio=11.37
Chr.1	Meat_and_Carcass_QTL	172507915	189042220	QTL_ID=17790;Name=Ham fat thickness;Abbrev=HFT;PUBMED_ID=21875434;trait_ID=427;Trait=Ham fat thickness;Coord_src=cM;FlankMarker=S0155,S0302;breed=duroc,large white,pietrain,Hampshire;PTO_name=ham fat thickness;Map_Type=Linkage;Marker_Type=Microsatellites;Model=Mendelian;Test_Base=Genome-wise;Significance=Significant;P-value=<0.01;Variance=12.7;Likelihood_Ratio=34.4
Chr.1	Meat_and_Carcass_QTL	172507915	203004522	QTL_ID=5957;Name=Backfat at last rib;Abbrev=LRIBF;PUBMED_ID=18712441;trait_ID=382;Trait=Backfat at last rib;Coord_src=cM;FlankMarker=S0155,SW1957;breed=duroc,pietrain;VTO_name=subcutaneous adipose thickness;CMO_name=back fat thickness, last rib;Map_Type=Linkage;Marker_Type=Microsatellites;Model=Mendelian;Test_Base=mosome-wise;Significance=Significant;P-value=<0.01;Variance=5.77;Dominance_Effect=-…
Chr.1	Meat_and_Carcass_QTL	172507915	203004522	QTL_ID=5959;Name=Fat to meat ratio;Abbrev=FMR;PUBMED_ID=18712441;trait_ID=652;Trait=Fat to meat ratio;Coord_src=cM;FlankMarker=S0155,SW1957;breed=duroc,pietrain;PTO_name=dressed carcass fat-to-muscle ratio;Map_Type=Linkage;Marker_Type=Microsatellites;Model=Mendelian;Test_Base=mosome-wise;Significance=Significant;P-value=<0.05;Variance=5.53;Dominance_Effect=-0.01;Additive_Effect=0.01
Chr.1	Meat_and_Carcass_QTL	175998491	195655942	QTL_ID=9;Name=Carcass length;Abbrev=CRCL;PUBMED_ID=9781480;trait_ID=75;Trait=Carcass length;Coord_src=cM;FlankMarker=SW2551,SW974,SWR1063;PTO_name=dressed carcass length;CMO_name=carcass length;Map_Type=Linkage;Marker_Type=Microsatellites;Significance=Suggestive;F-Stat=8.71
Chr.1	Meat_and_Carcass_QTL	185184216	189042220	QTL_ID=1277;Name=Ratio of glycolytic muscles weight to ham meat and bone weight;Abbrev=GMW2HMB;PUBMED_ID=16573530;trait_ID=330;Trait=Ratio of glycolytic muscles weight to ham meat and bone weight;Coord_src=cM;FlankMarker=SW1311,S0302;PTO_name=dressed carcass composition trait;Map_Type=Linkage;Marker_Type=Microsatellites;Significance=Significant;F-Stat=9.0;Variance=2.56;Dominance_Effect=2.38;Addit…
Chr.1	Meat_and_Carcass_QTL	257200300	281083185	QTL_ID=401;Name=Backfat weight;Abbrev=BFW;PUBMED_ID=12486399;trait_ID=221;Trait=Backfat weight;Coord_src=cM;VTO_name=subcutaneous adipose mass;CMO_name=back fat weight;Map_Type=Linkage;Significance=Suggestive;F-Stat=6.80;Variance=3.10;Dominance_Effect=-0.15;Additive_Effect=0.11
Chr.1	Meat_and_Carcass_eQTL	258706758	259074187	QTL_ID=7808;Name=Drip loss;Abbrev=DRIPL;PUBMED_ID=18671879;trait_ID=37;Trait=Drip loss;Coord_src=cM;breed=duroc,pietrain;PTO_name=meat water holding capacity;Map_Type=Linkage;Model=Mendelian;Test_Base=chromosome-wise;Significance=Significant;LOD-score=3.09;P-value=0.000818;F-Stat=7.87
Chr.1	Meat_and_Carcass_eQTL	258706758	259074187	QTL_ID=8097;Name=Drip loss;Abbrev=DRIPL;PUBMED_ID=18671879;trait_ID=37;Trait=Drip loss;Coord_src=cM;breed=duroc,pietrain;PTO_name=meat water holding capacity;Map_Type=Linkage;Model=Mendelian;Test_Base=chromosome-wise;Significance=Significant;LOD-score=2.40;P-value=0.004118;F-Stat=5.97
Chr.1	Meat_and_Carcass_eQTL	258706758	259074187	QTL_ID=8135;Name=Drip loss;Abbrev=DRIPL;PUBMED_ID=18671879;trait_ID=37;Trait=Drip loss;Coord_src=cM;breed=duroc,pietrain;PTO_name=meat water holding capacity;Map_Type=Linkage;Model=Mendelian;Test_Base=chromosome-wise;Significance=Significant;LOD-score=2.35;P-value=0.004411;F-Stat=5.86
Chr.1	Meat_and_Carcass_eQTL	258706758	259074187	QTL_ID=8218;Name=Drip loss;Abbrev=DRIPL;PUBMED_ID=18671879;trait_ID=37;Trait=Drip loss;Coord_src=cM;breed=duroc,pietrain;PTO_name=meat water holding capacity;Map_Type=Linkage;Model=Mendelian;Test_Base=chromosome-wise;Significance=Significant;LOD-score=2.27;P-value=0.005404;F-Stat=5.63
Chr.1	Exterior_QTL	223029403	226887407	QTL_ID=7232;Name=Vertebra number;Abbrev=VNUM;PUBMED_ID=17416745;trait_ID=197;Trait=Vertebra number;Coord_src=cM;breed=large white,Wild boar;VTO_name=vertebra quantity;CMO_name=vertebrae number;Map_Type=Linkage;Model=Mendelian;Significance=Significant;F-Stat=187.2
Chr.1	Meat_and_Carcass_QTL	119359310	126046518	QTL_ID=10236;Name=Cross-sectional area of type IIa muscle fibers;Abbrev=FIB2ACSA;PUBMED_ID=19912421;trait_ID=621;Trait=Cross-sectional area of type IIa muscle fibers;Coord_src=cM;breed=duroc,Erhualian（二花脸猪）;VTO_name=skeletal muscle fiber size trait;Map_Type=Linkage;Model=Mendelian;Test_Base=Genome-wise;Significance=Significant;P-value=<0.05;F-Stat=9.45;Variance=10.12;Dominance_Effect=-598.6;Addit…
Chr.1	Health_QTL	122151771	136701959	QTL_ID=7215;Name=Hemoglobin;Abbrev=HGB;PUBMED_ID=18855049;trait_ID=456;Trait=Hemoglobin;Coord_src=cM;breed=duroc,Erhualian（二花脸猪）;VTO_name=blood hemoglobin amount;CMO_name=hemoglobin concentration;Map_Type=Linkage;Model=Mendelian;Test_Base=Genome-wise;Significance=Significant;P-value=<0.01;F-Stat=10.8;Variance=1.69;Dominance_Effect=0.28;Additive_Effect=3.17
Chr.1	Health_QTL	124191001	153769036	QTL_ID=12312;Name=Platelet distribution width;Abbrev=PLDWID;PUBMED_ID=20584270;trait_ID=513;Trait=Platelet distribution width;Coord_src=cM;FlankMarker=SW2185,SW1020;breed=large white,Landrace;VTO_name=platelet size trait;CMO_name=platelet distribution width;Map_Type=Linkage;Marker_Type=Microsatellites;Model=Mendelian;Test_Base=Comparison-wise;Significance=Significant;P-value=1.48E-05;Likelihood_R…
Chr.1	Meat_and_Carcass_QTL	124191001	185184216	QTL_ID=45;Name=Backfat at last lumbar;Abbrev=LUMBF;PUBMED_ID=11471058;trait_ID=10;Trait=Backfat at last lumbar;Coord_src=cM;FlankMarker=SW2185,SWR982,SW1311;VTO_name=subcutaneous adipose thickness;CMO_name=back fat thickness, last lumbar vertebra;Map_Type=Linkage;Marker_Type=Microsatellites;Significance=Suggestive;F-Stat=6.96;Variance=3.12;Dominance_Effect=0.07;Additive_Effect=0.44
Chr.1	Meat_and_Carcass_QTL	124191001	128967579	QTL_ID=78;Name=Marbling;Abbrev=MARB;PUBMED_ID=11471059;trait_ID=17;Trait=Marbling;Coord_src=cM;FlankMarker=SWR2300,SW2185,SW1616,SW2166,SW974;VTO_name=intramuscular adipose amount;PTO_name=intramuscular fat content;Map_Type=Linkage;Marker_Type=Microsatellites;Significance=Suggestive;Significance=Significant;F-Stat=8.42;Variance=4.34;Dominance_Effect=0.07;Additive_Effect=0.04
Chr.1	Meat_and_Carcass_eQTL	126009775	126358833	QTL_ID=8507;Name=Drip loss;Abbrev=DRIPL;PUBMED_ID=18671879;trait_ID=37;Trait=Drip loss;Coord_src=cM;breed=duroc,pietrain;PTO_name=meat water holding capacity;Map_Type=Linkage;Model=Mendelian;Test_Base=chromosome-wise;Significance=Significant;LOD-score=2.02;P-value=0.009716;F-Stat=4.98
Chr.1	Meat_and_Carcass_eQTL	126009775	126358833	QTL_ID=7968;Name=Drip loss;Abbrev=DRIPL;PUBMED_ID=18671879;trait_ID=37;Trait=Drip loss;Coord_src=cM;breed=duroc,pietrain;PTO_name=meat water holding capacity;Map_Type=Linkage;Model=Mendelian;Test_Base=chromosome-wise;Significance=Significant;LOD-score=2.58;P-value=0.002601;F-Stat=6.48
Chr.1	Meat_and_Carcass_eQTL	126009775	126358833	QTL_ID=8591;Name=Drip loss;Abbrev=DRIPL;PUBMED_ID=18671879;trait_ID=37;Trait=Drip loss;Coord_src=cM;breed=duroc,pietrain;PTO_name=meat water holding capacity;Map_Type=Linkage;Model=Mendelian;Test_Base=chromosome-wise;Significance=Significant;LOD-score=1.97;P-value=0.010797;F-Stat=4.83
Chr.1	Health_QTL	0	43172907	QTL_ID=15087;Name=Glucose level;Abbrev=GLU;PUBMED_ID=22496488;trait_ID=241;Trait=Glucose level;Coord_src=cM;FlankMarker=SW1514,SW64;VTO_name=blood glucose amount;CMO_name=blood glucose level;Map_Type=Linkage;Marker_Type=Microsatellites;Model=Mendelian;Test_Base=Genome-wise;Significance=Suggestive;LOD-score=2.8;F-Stat=6.4;Variance=1.3;Dominance_Effect=0.269;Additive_Effect=0.089
Chr.1	Meat_and_Carcass_QTL	5511435	53644634	QTL_ID=3848;Name=Water holding capacity;Abbrev=WHC;PUBMED_ID=15473302;trait_ID=44;Trait=Water holding capacity;Coord_src=cM;FlankMarker=SW1824,SW1332;PTO_name=meat water holding capacity;Map_Type=Linkage;Marker_Type=Microsatellites;Significance=Significant;P-value=<0.05;F-Stat=5.36;Variance=13.22;Dominance_Effect=2.41;Additive_Effect=-1.84
Chr.1	Meat_and_Carcass_eQTL	10508469	102861748	QTL_ID=8349;Name=Drip loss;Abbrev=DRIPL;PUBMED_ID=18671879;trait_ID=37;Trait=Drip loss;Coord_src=cM;breed=duroc,pietrain;PTO_name=meat water holding capacity;Map_Type=Linkage;Model=Mendelian;Test_Base=chromosome-wise;Significance=Significant;LOD-score=2.16;P-value=0.007033;F-Stat=5.32
Chr.1	Meat_and_Carcass_eQTL	10508469	102861748	QTL_ID=8411;Name=Drip loss;Abbrev=DRIPL;PUBMED_ID=18671879;trait_ID=37;Trait=Drip loss;Coord_src=cM;breed=duroc,pietrain;PTO_name=meat water holding capacity;Map_Type=Linkage;Model=Mendelian;Test_Base=chromosome-wise;Significance=Significant;LOD-score=2.09;P-value=0.008085;F-Stat=5.16
Chr.1	Meat_and_Carcass_eQTL	10508469	102861748	QTL_ID=8562;Name=Drip loss;Abbrev=DRIPL;PUBMED_ID=18671879;trait_ID=37;Trait=Drip loss;Coord_src=cM;breed=duroc,pietrain;PTO_name=meat water holding capacity;Map_Type=Linkage;Model=Mendelian;Test_Base=chromosome-wise;Significance=Significant;LOD-score=2.00;P-value=0.010152;F-Stat=4.90
Chr.1	Meat_and_Carcass_eQTL	10508469	102861748	QTL_ID=8012;Name=Drip loss;Abbrev=DRIPL;PUBMED_ID=18671879;trait_ID=37;Trait=Drip loss;Coord_src=cM;breed=duroc,pietrain;PTO_name=meat water holding capacity;Map_Type=Linkage;Model=Mendelian;Test_Base=chromosome-wise;Significance=Significant;LOD-score=2.52;P-value=0.003055;F-Stat=6.29
Chr.1	Meat_and_Carcass_eQTL	10508469	102861748	QTL_ID=8043;Name=Drip loss;Abbrev=DRIPL;PUBMED_ID=18671879;trait_ID=37;Trait=Drip loss;Coord_src=cM;breed=duroc,pietrain;PTO_name=meat water holding capacity;Map_Type=Linkage;Model=Mendelian;Test_Base=chromosome-wise;Significance=Significant;LOD-score=2.46;P-value=0.003442;F-Stat=6.15
Chr.1	Meat_and_Carcass_eQTL	10508469	102861748	QTL_ID=8110;Name=Drip loss;Abbrev=DRIPL;PUBMED_ID=18671879;trait_ID=37;Trait=Drip loss;Coord_src=cM;breed=duroc,pietrain;PTO_name=meat water holding capacity;Map_Type=Linkage;Model=Mendelian;Test_Base=chromosome-wise;Significance=Significant;LOD-score=2.38;P-value=0.004154;F-Stat=5.93
Chr.1	Meat_and_Carcass_eQTL	10508469	102861748	QTL_ID=8154;Name=Drip loss;Abbrev=DRIPL;PUBMED_ID=18671879;trait_ID=37;Trait=Drip loss;Coord_src=cM;breed=duroc,pietrain;PTO_name=meat water holding capacity;Map_Type=Linkage;Model=Mendelian;Test_Base=chromosome-wise;Significance=Significant;LOD-score=2.33;P-value=0.004644;F-Stat=5.80
Chr.1	Meat_and_Carcass_eQTL	10508469	102861748	QTL_ID=7751;Name=Drip loss;Abbrev=DRIPL;PUBMED_ID=18671879;trait_ID=37;Trait=Drip loss;Coord_src=cM;breed=duroc,pietrain;PTO_name=meat water holding capacity;Map_Type=Linkage;Model=Mendelian;Test_Base=chromosome-wise;Significance=Significant;LOD-score=3.85;P-value=0.000141;F-Stat=10.07
Chr.1	Meat_and_Carcass_eQTL	10508469	102861748	QTL_ID=7763;Name=Drip loss;Abbrev=DRIPL;PUBMED_ID=18671879;trait_ID=37;Trait=Drip loss;Coord_src=cM;breed=duroc,pietrain;PTO_name=meat water holding capacity;Map_Type=Linkage;Model=Mendelian;Test_Base=chromosome-wise;Significance=Significant;LOD-score=3.65;P-value=0.000224;F-Stat=9.48
Chr.1	Meat_and_Carcass_eQTL	10508469	102861748	QTL_ID=7776;Name=Drip loss;Abbrev=DRIPL;PUBMED_ID=18671879;trait_ID=37;Trait=Drip loss;Coord_src=cM;breed=duroc,pietrain;PTO_name=meat water holding capacity;Map_Type=Linkage;Model=Mendelian;Test_Base=chromosome-wise;Significance=Significant;LOD-score=3.36;P-value=0.000435;F-Stat=8.65
Chr.1	Meat_and_Carcass_eQTL	10508469	102861748	QTL_ID=7815;Name=Drip loss;Abbrev=DRIPL;PUBMED_ID=18671879;trait_ID=37;Trait=Drip loss;Coord_src=cM;breed=duroc,pietrain;PTO_name=meat water holding capacity;Map_Type=Linkage;Model=Mendelian;Test_Base=chromosome-wise;Significance=Significant;LOD-score=3.04;P-value=0.000918;F-Stat=7.73
Chr.1	Health_QTL	30129177	43172907	QTL_ID=12284;Name=Red cell distribution width;Abbrev=RCDW;PUBMED_ID=20584270;trait_ID=549;Trait=Red cell distribution width;Coord_src=cM;FlankMarker=SW1515,SW64;breed=large white,Landrace;VTO_name=erythrocyte size trait;CMO_name=red blood cell distribution width;Map_Type=Linkage;Marker_Type=Microsatellites;Model=Mendelian;Test_Base=Comparison-wise;Significance=Significant;P-value=3.31E-05;Likelih…
Chr.1	Production_QTL	30129177	90754963	QTL_ID=16844;Name=Average daily gain;Abbrev=ADG;PUBMED_ID=21040563;trait_ID=144;Trait=Average daily gain;Coord_src=cM;FlankMarker=SWR485,SW2130;breed=meishan（眉山猪）,pietrain,Wild boar;VTO_name=postnatal growth trait;CMO_name=average daily body weight gain;Map_Type=Linkage;Marker_Type=Microsatellites;Model=Mendelian;Test_Base=Comparison-wise;Significance=Significant;P-value=0.0001;F-Stat=3.27
Chr.1	Meat_and_Carcass_QTL	30129177	96082683	QTL_ID=7015;Name=Percentage type IIa fibers;Abbrev=FIB2AP;PUBMED_ID=18641172;trait_ID=440;Trait=Percentage type IIa fibers;Coord_src=cM;FlankMarker=SW1515,CGA;breed=iberian,Landrace;VTO_name=type IIa muscle fiber quantity;Map_Type=Linkage;Marker_Type=Microsatellites;Model=Mendelian;Test_Base=Comparison-wise;Significance=Significant;P-value=0.0050;Likelihood_Ratio=10.59;Dominance_Effect=-1.61;Addi…
Chr.1	Meat_and_Carcass_QTL	30129177	81936667	QTL_ID=2787;Name=PH for Longissmus dorsi;Abbrev=pH;PUBMED_ID=16293120;trait_ID=313;Trait=PH for Longissmus dorsi;Coord_src=cM;FlankMarker=SW1515,SW1851;VTO_name=muscle pH;PTO_name=meat pH;Map_Type=Linkage;Marker_Type=Microsatellites;Significance=Significant;F-Stat=6.91;Variance=1.8%;Dominance_Effect=0.01 ;Additive_Effect=0.03
Chr.1	Meat_and_Carcass_QTL	30129177	53644634	QTL_ID=2841;Name=Neck weight;Abbrev=NECKWT;PUBMED_ID=16978171;trait_ID=341;Trait=Neck weight;Coord_src=cM;FlankMarker=SW1515,SW1332;PTO_name=neck weight;Map_Type=Linkage;Marker_Type=Microsatellites;Significance=Significant;F-Stat=6.63;Variance=3.7;Dominance_Effect=-0.22;Additive_Effect=-0.07
Chr.1	Meat_and_Carcass_QTL	30129177	90754963	QTL_ID=868;Name=Ham weight;Abbrev=HAMWT;PUBMED_ID=ISU0007;trait_ID=216;Trait=Ham weight;Coord_src=cM;FlankMarker=SWR485,S0008,SW2130;VTO_name=hindlimb mass;PTO_name=ham weight;Map_Type=Linkage;Marker_Type=Microsatellites;Significance=Significant;F-Stat=6.8;Variance=4.5;Dominance_Effect=-0.05;Additive_Effect=-0.30
Chr.1	Meat_and_Carcass_QTL	31047750	95898969	QTL_ID=3863;Name=Leaf fat weight;Abbrev=LFW;PUBMED_ID=11808631;trait_ID=172;Trait=Leaf fat weight;Coord_src=cM;VTO_name=internal adipose amount;Map_Type=Linkage;P-value=<0.05
Chr.1	Meat_and_Carcass_QTL	41464362	42309449	QTL_ID=18667;Name=pH 45 minutes post mortem;Abbrev=pH;PUBMED_ID=21146324;trait_ID=31;Trait=pH 45 minutes post mortem;Coord_src=cM;breed=large white,pietrain,Landrace,Leicoma;PTO_name=meat pH;Map_Type=Linkage;Model=Mendelian;Test_Base=mosome-wise;Significance=Significant;P-value=<0.01;Variance=4.7;Likelihood_Ratio=14.88;Additive_Effect=-0.098
Chr.1	Meat_and_Carcass_QTL	41464362	42309449	QTL_ID=18689;Name=pH 45 minutes post mortem;Abbrev=pH;PUBMED_ID=21146324;trait_ID=31;Trait=pH 45 minutes post mortem;Coord_src=cM;breed=large white,pietrain,Landrace,Leicoma;PTO_name=meat pH;Map_Type=Linkage;Model=Mendelian;Test_Base=mosome-wise;Significance=Significant;P-value=<0.05;Variance=3.4;Likelihood_Ratio=10.71;Additive_Effect=-0.110
Chr.1	Meat_and_Carcass_QTL	203537294	203794494	QTL_ID=12662;Name=Meat color L*;Abbrev=CIEL;PUBMED_ID=20495113;trait_ID=424;Trait=Meat color L*;Coord_src=cM;breed=danish landrace,duroc,large white;PTO_name=meat color reflectivity;Map_Type=Linkage;Model=Mendelian;Test_Base=mosome-wise;Significance=Significant;P-value=<0.01;Variance=1.31;Likelihood_Ratio=11.26
Chr.1	Production_QTL	233501129	258118872	QTL_ID=3665;Name=Average daily gain;Abbrev=ADG;PUBMED_ID=12807782;trait_ID=144;Trait=Average daily gain;Coord_src=cM;FlankMarker=S0056,SW1301;VTO_name=postnatal growth trait;CMO_name=average daily body weight gain;Map_Type=Linkage;Marker_Type=Microsatellites;Significance=Significant;P-value=.05
Chr.1	Meat_and_Carcass_QTL	233501129	258118872	QTL_ID=3666;Name=Backfat at last rib;Abbrev=LRIBF;PUBMED_ID=12807782;trait_ID=382;Trait=Backfat at last rib;Coord_src=cM;FlankMarker=S0056,SW1301;VTO_name=subcutaneous adipose thickness;CMO_name=back fat thickness, last rib;Map_Type=Linkage;Marker_Type=Microsatellites;Significance=Significant;P-value=.05
Chr.1	Meat_and_Carcass_QTL	128967579	147890172	QTL_ID=5958;Name=Side fat thickness;Abbrev=BFS;PUBMED_ID=18712441;trait_ID=12;Trait=Side fat thickness;Coord_src=cM;FlankMarker=SW2166,S0113;breed=duroc,pietrain;VTO_name=subcutaneous adipose thickness;Map_Type=Linkage;Marker_Type=Microsatellites;Model=Mendelian;Test_Base=mosome-wise;Significance=Significant;P-value=<0.05;Variance=5.13;Dominance_Effect=-0.09;Additive_Effect=0.11
Chr.1	Meat_and_Carcass_QTL	130418923	149837546	QTL_ID=13266;Name=Liver weight;Abbrev=LIVWT;PUBMED_ID=20528845;trait_ID=322;Trait=Liver weight;Coord_src=cM;breed=duroc,Erhualian（二花脸猪）;VTO_name=liver mass;CMO_name=liver weight;Map_Type=Linkage;Model=Mendelian;Test_Base=Genome-wise;Significance=Significant;P-value=<0.05;F-Stat=12.0;Variance=2.0;Dominance_Effect=22.28;Additive_Effect=-57.51
Chr.1	Meat_and_Carcass_QTL	132090725	151931891	QTL_ID=17789;Name=Average glycolytic potential;Abbrev=GLYPO;PUBMED_ID=21875434;trait_ID=47;Trait=Average glycolytic potential;Coord_src=cM;breed=duroc,large white,pietrain,Hampshire;VTO_name=glycolytic potential;Map_Type=Linkage;Model=Mendelian;Test_Base=Genome-wise;Significance=Significant;P-value=<0.05;Variance=15.9;Likelihood_Ratio=12.5
Chr.1	Meat_and_Carcass_QTL	134111585	173242773	QTL_ID=17996;Name=Average backfat thickness;Abbrev=BFT;PUBMED_ID=21926318;trait_ID=2;Trait=Average backfat thickness;Coord_src=cM;FlankMarker=SW307,SW803;breed=meishan（眉山猪）,pietrain,Wild boar;VTO_name=subcutaneous adipose thickness;CMO_name=back fat thickness;Map_Type=Linkage;Marker_Type=Microsatellites;Model=Mendelian;Significance=Significant;F-Stat=5.52
Chr.1	Meat_and_Carcass_QTL	134111585	148808745	QTL_ID=18028;Name=Adipocyte diameter;Abbrev=ADIPDI;PUBMED_ID=21926318;trait_ID=656;Trait=Adipocyte diameter;Coord_src=cM;FlankMarker=SW307,SW780;breed=meishan（眉山猪）,pietrain,Wild boar;VTO_name=white adipocyte size trait;CMO_name=adipocyte diameter;Map_Type=Linkage;Marker_Type=Microsatellites;Model=-;Significance=Significant;F-Stat=3.65
Chr.1	Meat_and_Carcass_QTL	134111585	173242773	QTL_ID=16897;Name=Carcass weight (hot);Abbrev=HCWT;PUBMED_ID=21040563;trait_ID=77;Trait=Carcass weight (hot);Coord_src=cM;FlankMarker=SW307,SW803;breed=pietrain,Wild boar;PTO_name=dressed carcass weight;CMO_name=carcass weight;Map_Type=Linkage;Marker_Type=Microsatellites;Model=-;Significance=Significant;P-value=<0.05
Chr.1	Meat_and_Carcass_QTL	134111585	145869313	QTL_ID=12709;Name=Carcass weight (cold);Abbrev=CWT;PUBMED_ID=20667088;trait_ID=76;Trait=Carcass weight (cold);Coord_src=cM;FlankMarker=SW307,S0082;breed=pietrain,Wild boar;PTO_name=dressed carcass weight;CMO_name=carcass weight;Map_Type=Linkage;Marker_Type=Microsatellites;Model=Mendelian;Test_Base=Genome-wise;Significance=Significant;P-value=<0.01;F-Stat=15.9;Variance=8.9;Dominance_Effect=0.65;Ad…
Chr.1	Meat_and_Carcass_QTL	134111585	145869313	QTL_ID=12714;Name=Abdominal fat weight;Abbrev=ABDF;PUBMED_ID=20667088;trait_ID=1;Trait=Abdominal fat weight;Coord_src=cM;FlankMarker=SW307,S0082;breed=pietrain,Wild boar;VTO_name=abdominal adipose mass;CMO_name=abdominal fat weight;Map_Type=Linkage;Marker_Type=Microsatellites;Model=Mendelian;Test_Base=Genome-wise;Significance=Significant;P-value=<0.05;F-Stat=9.2;Variance=5.1;Dominance_Effect=0.06…
Chr.1	Meat_and_Carcass_QTL	134111585	145869313	QTL_ID=12717;Name=External fat on ham;Abbrev=EFATHAM;PUBMED_ID=20667088;trait_ID=319;Trait=External fat on ham;Coord_src=cM;FlankMarker=SW307,S0082;breed=pietrain,Wild boar;PTO_name=ham external fat weight;Map_Type=Linkage;Marker_Type=Microsatellites;Model=Mendelian;Test_Base=Genome-wise;Significance=Significant;P-value=<0.01;F-Stat=20.7;Variance=11.5;Dominance_Effect=0.04;Additive_Effect=-0.26
Chr.1	Meat_and_Carcass_QTL	134111585	145869313	QTL_ID=12722;Name=Shoulder external fat weight;Abbrev=EFATSHO;PUBMED_ID=20667088;trait_ID=318;Trait=Shoulder external fat weight;Coord_src=cM;FlankMarker=SW307,S0082;breed=pietrain,Wild boar;PTO_name=shoulder external fat weight;Map_Type=Linkage;Marker_Type=Microsatellites;Model=Mendelian;Test_Base=Genome-wise;Significance=Significant;P-value=<0.01;F-Stat=11.0;Variance=6.2;Dominance_Effect=0.00;A…
Chr.1	Meat_and_Carcass_QTL	134111585	145869313	QTL_ID=12724;Name=Backfat weight;Abbrev=BFW;PUBMED_ID=20667088;trait_ID=221;Trait=Backfat weight;Coord_src=cM;FlankMarker=SW307,S0082;breed=pietrain,Wild boar;VTO_name=subcutaneous adipose mass;CMO_name=back fat weight;Map_Type=Linkage;Marker_Type=Microsatellites;Model=Mendelian;Test_Base=Genome-wise;Significance=Significant;P-value=<0.01;F-Stat=19.6;Variance=10.9;Dominance_Effect=0.08;Additive_E…
Chr.1	Meat_and_Carcass_QTL	134111585	145869313	QTL_ID=12731;Name=backfat above muscle dorsi;Abbrev=SCF;PUBMED_ID=20667088;trait_ID=3;Trait=backfat above muscle dorsi;Coord_src=cM;FlankMarker=SW307,S0082;breed=pietrain,Wild boar;VTO_name=subcutaneous adipose thickness;CMO_name=back fat thickness;Map_Type=Linkage;Marker_Type=Microsatellites;Model=Mendelian;Test_Base=Genome-wise;Significance=Significant;P-value=<0.01;F-Stat=14.8;Variance=8.3;Dom…
Chr.1	Meat_and_Carcass_QTL	134111585	145869313	QTL_ID=12733;Name=Backfat at tenth rib;Abbrev=10RIBBFT;PUBMED_ID=20667088;trait_ID=7;Trait=Backfat at tenth rib;Coord_src=cM;FlankMarker=SW307,S0082;breed=pietrain,Wild boar;VTO_name=subcutaneous adipose thickness;CMO_name=back fat thickness, 10th rib;Map_Type=Linkage;Marker_Type=Microsatellites;Model=Mendelian;Test_Base=Genome-wise;Significance=Significant;P-value=<0.01;F-Stat=14.1;Variance=7.9;…
Chr.1	Meat_and_Carcass_QTL	134111585	145869313	QTL_ID=12742;Name=Fat to meat ratio;Abbrev=FMR;PUBMED_ID=20667088;trait_ID=652;Trait=Fat to meat ratio;Coord_src=cM;FlankMarker=SW307,S0082;breed=pietrain,Wild boar;PTO_name=dressed carcass fat-to-muscle ratio;Map_Type=Linkage;Marker_Type=Microsatellites;Model=Mendelian;Test_Base=Genome-wise;Significance=Significant;P-value=<0.01;F-Stat=10.6;Variance=6.0;Dominance_Effect=0.01;Additive_Effect=-0.06
Chr.1	Production_QTL	134111585	148808745	QTL_ID=866;Name=Feed intake;Abbrev=FEEDIN;PUBMED_ID=ISU0007;trait_ID=143;Trait=Feed intake;Coord_src=cM;FlankMarker=SW307,S0082,SW780;CMO_name=total food intake weight;Map_Type=Linkage;Marker_Type=Microsatellites;Significance=Significant;F-Stat=8.9;Variance=6.1;Dominance_Effect=7.67;Additive_Effect=-8.44
Chr.1	Meat_and_Carcass_QTL	136316159	159831615	QTL_ID=4017;Name=Muscle fat content;Abbrev=MFCON;PUBMED_ID=16783645;trait_ID=354;Trait=Muscle fat content;Coord_src=cM;PTO_name=meat lipid content;Map_Type=Linkage;P-value=<0.05
Chr.1	Meat_and_Carcass_QTL	137785875	156157325	QTL_ID=797;Name=Average backfat thickness;Abbrev=BFT;PUBMED_ID=ISU0006;trait_ID=2;Trait=Average backfat thickness;Coord_src=cM;FlankMarker=SW780;VTO_name=subcutaneous adipose thickness;CMO_name=back fat thickness;Map_Type=Linkage;Marker_Type=Microsatellites;Variance=8.4%
Chr.1	Health_QTL	141313193	141607136	QTL_ID=7585;Name=Melanoma susceptibility;Abbrev=MELAN;PUBMED_ID=17066441;trait_ID=553;Trait=Melanoma susceptibility;Coord_src=cM;FlankMarker=SW962;CMO_name=disease process measurement;Map_Type=Linkage;Marker_Type=Microsatellites;Model=Mendelian;Test_Base=mosome-wise;Significance=Significant;P-value=<0.01
Chr.1	Meat_and_Carcass_QTL	217021938	217701682	QTL_ID=12713;Name=Abdominal fat weight;Abbrev=ABDF;PUBMED_ID=20667088;trait_ID=1;Trait=Abdominal fat weight;Coord_src=cM;FlankMarker=SW705;breed=meishan（眉山猪）,Wild boar;VTO_name=abdominal adipose mass;CMO_name=abdominal fat weight;Map_Type=Linkage;Marker_Type=Microsatellites;Model=Mendelian;Test_Base=Genome-wise;Significance=Significant;P-value=<0.05;F-Stat=10.3;Variance=5.4;Dominance_Effect=0.13;…
Chr.1	Meat_and_Carcass_QTL	217021938	217701682	QTL_ID=12723;Name=Backfat weight;Abbrev=BFW;PUBMED_ID=20667088;trait_ID=221;Trait=Backfat weight;Coord_src=cM;FlankMarker=SW705;breed=meishan（眉山猪）,Wild boar;VTO_name=subcutaneous adipose mass;CMO_name=back fat weight;Map_Type=Linkage;Marker_Type=Microsatellites;Model=Mendelian;Test_Base=Genome-wise;Significance=Significant;P-value=<0.01;F-Stat=15.5;Variance=8.2;Dominance_Effect=0.29;Additive_Effe…
Chr.1	Meat_and_Carcass_QTL	237359133	258118872	QTL_ID=5207;Name=backfat above muscle dorsi;Abbrev=SCF;PUBMED_ID=18651874;trait_ID=3;Trait=backfat above muscle dorsi;Coord_src=cM;breed=large white,meishan（眉山猪）;VTO_name=subcutaneous adipose thickness;CMO_name=back fat thickness;Map_Type=Linkage;Model=Mendelian;Test_Base=Genome-wise;Significance=Significant;P-value=<0.01;F-Stat=10.23;Variance=7.69;Dominance_Effect=-0.97;Additive_Effect=-1.34
Chr.1	Meat_and_Carcass_QTL	241217138	258118872	QTL_ID=5241;Name=Backfat at mid-back;Abbrev=BFM;PUBMED_ID=18651874;trait_ID=11;Trait=Backfat at mid-back;Coord_src=cM;breed=large white,meishan（眉山猪）;VTO_name=subcutaneous adipose thickness;CMO_name=back fat thickness, midpoint;Map_Type=Linkage;Model=Mendelian;Test_Base=Genome-wise;Significance=Significant;P-value=<0.01;F-Stat=18.5;Variance=5.91
Chr.1	Exterior_QTL	245810001	246489744	QTL_ID=8996;Name=Cervical vertebra length;Abbrev=CVERTL;PUBMED_ID=19397518;trait_ID=603;Trait=Cervical vertebra length;Coord_src=cM;breed=duroc,Erhualian（二花脸猪）;CMO_name=cervical vertebra length;Map_Type=Linkage;Model=Mendelian;Test_Base=Genome-wise;Significance=Significant;P-value=<0.01;F-Stat=12.2;Variance=1.9;Dominance_Effect=-0.04;Additive_Effect=0.05
Chr.1	Meat_and_Carcass_QTL	232233499	233188814	QTL_ID=12738;Name=Fat to meat ratio;Abbrev=FMR;PUBMED_ID=20667088;trait_ID=652;Trait=Fat to meat ratio;Coord_src=cM;FlankMarker=SW705;breed=meishan（眉山猪）,pietrain;PTO_name=dressed carcass fat-to-muscle ratio;Map_Type=Linkage;Marker_Type=Microsatellites;Model=Mendelian;Test_Base=Genome-wise;Significance=Significant;P-value=<0.01;F-Stat=13.4;Variance=7.5;Dominance_Effect=0.04;Additive_Effect=0.09
Chr.1	Meat_and_Carcass_eQTL	229367553	229808468	QTL_ID=8276;Name=Drip loss;Abbrev=DRIPL;PUBMED_ID=18671879;trait_ID=37;Trait=Drip loss;Coord_src=cM;breed=duroc,pietrain;PTO_name=meat water holding capacity;Map_Type=Linkage;Model=Mendelian;Test_Base=chromosome-wise;Significance=Significant;LOD-score=2.21;P-value=0.006174;F-Stat=5.47
Chr.1	Meat_and_Carcass_eQTL	229367553	229808468	QTL_ID=8319;Name=Drip loss;Abbrev=DRIPL;PUBMED_ID=18671879;trait_ID=37;Trait=Drip loss;Coord_src=cM;breed=duroc,pietrain;PTO_name=meat water holding capacity;Map_Type=Linkage;Model=Mendelian;Test_Base=chromosome-wise;Significance=Significant;LOD-score=2.18;P-value=0.006675;F-Stat=5.38
Chr.1	Meat_and_Carcass_eQTL	229367553	229808468	QTL_ID=8345;Name=Drip loss;Abbrev=DRIPL;PUBMED_ID=18671879;trait_ID=37;Trait=Drip loss;Coord_src=cM;breed=duroc,pietrain;PTO_name=meat water holding capacity;Map_Type=Linkage;Model=Mendelian;Test_Base=chromosome-wise;Significance=Significant;LOD-score=2.16;P-value=0.006972;F-Stat=5.33
Chr.1	Meat_and_Carcass_eQTL	229367553	229808468	QTL_ID=8374;Name=Drip loss;Abbrev=DRIPL;PUBMED_ID=18671879;trait_ID=37;Trait=Drip loss;Coord_src=cM;breed=duroc,pietrain;PTO_name=meat water holding capacity;Map_Type=Linkage;Model=Mendelian;Test_Base=chromosome-wise;Significance=Significant;LOD-score=2.12;P-value=0.007606;F-Stat=5.23
Chr.1	Meat_and_Carcass_eQTL	229367553	229808468	QTL_ID=8465;Name=Drip loss;Abbrev=DRIPL;PUBMED_ID=18671879;trait_ID=37;Trait=Drip loss;Coord_src=cM;breed=duroc,pietrain;PTO_name=meat water holding capacity;Map_Type=Linkage;Model=Mendelian;Test_Base=chromosome-wise;Significance=Significant;LOD-score=2.06;P-value=0.008746;F-Stat=5.07
Chr.1	Meat_and_Carcass_eQTL	229367553	229808468	QTL_ID=8522;Name=Drip loss;Abbrev=DRIPL;PUBMED_ID=18671879;trait_ID=37;Trait=Drip loss;Coord_src=cM;breed=duroc,pietrain;PTO_name=meat water holding capacity;Map_Type=Linkage;Model=Mendelian;Test_Base=chromosome-wise;Significance=Significant;LOD-score=2.02;P-value=0.009631;F-Stat=4.96
Chr.1	Meat_and_Carcass_eQTL	229367553	229808468	QTL_ID=7801;Name=Drip loss;Abbrev=DRIPL;PUBMED_ID=18671879;trait_ID=37;Trait=Drip loss;Coord_src=cM;breed=duroc,pietrain;PTO_name=meat water holding capacity;Map_Type=Linkage;Model=Mendelian;Test_Base=chromosome-wise;Significance=Significant;LOD-score=3.14;P-value=0.000724;F-Stat=8.02
Chr.1	Meat_and_Carcass_QTL	229808468	231186326	QTL_ID=12720;Name=Shoulder external fat weight;Abbrev=EFATSHO;PUBMED_ID=20667088;trait_ID=318;Trait=Shoulder external fat weight;Coord_src=cM;FlankMarker=SW705;breed=meishan（眉山猪）,Wild boar;PTO_name=shoulder external fat weight;Map_Type=Linkage;Marker_Type=Microsatellites;Model=Mendelian;Test_Base=Genome-wise;Significance=Significant;P-value=<0.01;F-Stat=11.0;Variance=5.8;Dominance_Effect=0.01;Add…
Chr.1	Meat_and_Carcass_eQTL	218950941	219208141	QTL_ID=8418;Name=Drip loss;Abbrev=DRIPL;PUBMED_ID=18671879;trait_ID=37;Trait=Drip loss;Coord_src=cM;breed=duroc,pietrain;PTO_name=meat water holding capacity;Map_Type=Linkage;Model=Mendelian;Test_Base=chromosome-wise;Significance=Significant;LOD-score=2.09;P-value=0.008156;F-Stat=5.15
Chr.1	Meat_and_Carcass_eQTL	218950941	219208141	QTL_ID=8490;Name=Drip loss;Abbrev=DRIPL;PUBMED_ID=18671879;trait_ID=37;Trait=Drip loss;Coord_src=cM;breed=duroc,pietrain;PTO_name=meat water holding capacity;Map_Type=Linkage;Model=Mendelian;Test_Base=chromosome-wise;Significance=Significant;LOD-score=2.03;P-value=0.009218;F-Stat=5.01
Chr.1	Meat_and_Carcass_eQTL	218950941	219208141	QTL_ID=8494;Name=Drip loss;Abbrev=DRIPL;PUBMED_ID=18671879;trait_ID=37;Trait=Drip loss;Coord_src=cM;breed=duroc,pietrain;PTO_name=meat water holding capacity;Map_Type=Linkage;Model=Mendelian;Test_Base=chromosome-wise;Significance=Significant;LOD-score=2.03;P-value=0.009299;F-Stat=5.00
Chr.1	Meat_and_Carcass_eQTL	218950941	219208141	QTL_ID=8510;Name=Drip loss;Abbrev=DRIPL;PUBMED_ID=18671879;trait_ID=37;Trait=Drip loss;Coord_src=cM;breed=duroc,pietrain;PTO_name=meat water holding capacity;Map_Type=Linkage;Model=Mendelian;Test_Base=chromosome-wise;Significance=Significant;LOD-score=2.03;P-value=0.009464;F-Stat=4.98
Chr.1	Meat_and_Carcass_eQTL	218950941	219208141	QTL_ID=7854;Name=Drip loss;Abbrev=DRIPL;PUBMED_ID=18671879;trait_ID=37;Trait=Drip loss;Coord_src=cM;breed=duroc,pietrain;PTO_name=meat water holding capacity;Map_Type=Linkage;Model=Mendelian;Test_Base=chromosome-wise;Significance=Significant;LOD-score=2.80;P-value=0.001598;F-Stat=7.06
Chr.1	Meat_and_Carcass_eQTL	218950941	219208141	QTL_ID=7934;Name=Drip loss;Abbrev=DRIPL;PUBMED_ID=18671879;trait_ID=37;Trait=Drip loss;Coord_src=cM;breed=duroc,pietrain;PTO_name=meat water holding capacity;Map_Type=Linkage;Model=Mendelian;Test_Base=chromosome-wise;Significance=Significant;LOD-score=2.66;P-value=0.002197;F-Stat=6.68
Chr.1	Meat_and_Carcass_eQTL	218950941	219208141	QTL_ID=7977;Name=Drip loss;Abbrev=DRIPL;PUBMED_ID=18671879;trait_ID=37;Trait=Drip loss;Coord_src=cM;breed=duroc,pietrain;PTO_name=meat water holding capacity;Map_Type=Linkage;Model=Mendelian;Test_Base=chromosome-wise;Significance=Significant;LOD-score=2.56;P-value=0.002736;F-Stat=6.42
Chr.1	Meat_and_Carcass_eQTL	218950941	219208141	QTL_ID=8544;Name=Drip loss;Abbrev=DRIPL;PUBMED_ID=18671879;trait_ID=37;Trait=Drip loss;Coord_src=cM;breed=duroc,pietrain;PTO_name=meat water holding capacity;Map_Type=Linkage;Model=Mendelian;Test_Base=chromosome-wise;Significance=Significant;LOD-score=2.00;P-value=0.009976;F-Stat=4.92
Chr.1	Meat_and_Carcass_eQTL	218950941	219208141	QTL_ID=8018;Name=Drip loss;Abbrev=DRIPL;PUBMED_ID=18671879;trait_ID=37;Trait=Drip loss;Coord_src=cM;breed=duroc,pietrain;PTO_name=meat water holding capacity;Map_Type=Linkage;Model=Mendelian;Test_Base=chromosome-wise;Significance=Significant;LOD-score=2.51;P-value=0.003108;F-Stat=6.27
Chr.1	Production_QTL	218950941	219208141	QTL_ID=16947;Name=Days to 105 kg;Abbrev=D105;PUBMED_ID=21097684;trait_ID=388;Trait=Days to 105 kg;Coord_src=cM;breed=duroc;VTO_name=postnatal growth trait;Map_Type=Linkage;Model=Mendelian;Test_Base=Experiment-wise;Significance=Suggestive;LOD-score=1.40
Chr.1	Meat_and_Carcass_QTL	43172907	90754963	QTL_ID=3980;Name=Meat color a*;Abbrev=CIEa;PUBMED_ID=17121599;trait_ID=422;Trait=Meat color a*;Coord_src=cM;FlankMarker=SW64,SW2130;PTO_name=meat color redness;Map_Type=Linkage;Marker_Type=Microsatellites;Significance=Suggestive;P-value=0.48
Chr.1	Meat_and_Carcass_QTL	53644634	90754963	QTL_ID=43;Name=Backfat at tenth rib;Abbrev=10RIBBFT;PUBMED_ID=11471058;trait_ID=7;Trait=Backfat at tenth rib;Coord_src=cM;FlankMarker=SW1515,SW1332,SW1851,SW1653,SW1430;VTO_name=subcutaneous adipose thickness;CMO_name=back fat thickness, 10th rib;Map_Type=Linkage;Marker_Type=Microsatellites;Significance=Suggestive;Significance=Significant;F-Stat=11.32;Variance=4.78;Dominance_Effect=0.06;Additive_…
Chr.1	Meat_and_Carcass_QTL	53644634	90754963	QTL_ID=3838;Name=muscle protein percentage;Abbrev=MPROT;PUBMED_ID=12693097;trait_ID=53;Trait=muscle protein percentage;Coord_src=cM;FlankMarker=SW1332,SW2130;VTO_name=muscle protein amount;PTO_name=meat protein content;Map_Type=Linkage;Marker_Type=Microsatellites;Significance=Significant;P-value=<0.05;F-Stat=4.05;Variance=0.91;Dominance_Effect=-1.61;Additive_Effect=-0.44
Chr.1	Meat_and_Carcass_QTL	58219125	85059813	QTL_ID=3866;Name=Loin muscle area;Abbrev=LMA;PUBMED_ID=11808631;trait_ID=86;Trait=Loin muscle area;Coord_src=cM;VTO_name=longissimus thoracis muscle area;Map_Type=Linkage;P-value=<0.05
Chr.1	Meat_and_Carcass_QTL	61360643	90754963	QTL_ID=42;Name=Average backfat thickness;Abbrev=BFT;PUBMED_ID=11471058;trait_ID=2;Trait=Average backfat thickness;Coord_src=cM;FlankMarker=SWR2300,S0008,SW2130;VTO_name=subcutaneous adipose thickness;CMO_name=back fat thickness;Map_Type=Linkage;Marker_Type=Microsatellites;Significance=Suggestive;F-Stat=6.79;Variance=2.83;Dominance_Effect=0.05;Additive_Effect=0.03
Chr.1	Meat_and_Carcass_QTL	61360643	90754963	QTL_ID=46;Name=Loin muscle area;Abbrev=LMA;PUBMED_ID=11471058;trait_ID=86;Trait=Loin muscle area;Coord_src=cM;FlankMarker=ESRPVU,SWR2300,S0008,SW2130,SW301;VTO_name=longissimus thoracis muscle area;Map_Type=Linkage;Marker_Type=Microsatellites;Significance=Suggestive;Significance=Significant;F-Stat=10.34;Variance=4.21;Dominance_Effect=0.47;Additive_Effect=0.31
Chr.1	Production_QTL	61360643	90754963	QTL_ID=16885;Name=Average daily gain;Abbrev=ADG;PUBMED_ID=21040563;trait_ID=144;Trait=Average daily gain;Coord_src=cM;FlankMarker=SWR2300,SW2130;breed=pietrain,Wild boar;VTO_name=postnatal growth trait;CMO_name=average daily body weight gain;Map_Type=Linkage;Marker_Type=Microsatellites;Model=-;Significance=Significant;P-value=<0.05
Chr.1	Meat_and_Carcass_QTL	61360643	90754963	QTL_ID=16896;Name=Carcass weight (hot);Abbrev=HCWT;PUBMED_ID=21040563;trait_ID=77;Trait=Carcass weight (hot);Coord_src=cM;FlankMarker=SWR2300,SW2130;breed=pietrain,Wild boar;PTO_name=dressed carcass weight;CMO_name=carcass weight;Map_Type=Linkage;Marker_Type=Microsatellites;Model=-;Significance=Significant;P-value=<0.05
Chr.1	Meat_and_Carcass_QTL	66137220	83222668	QTL_ID=4018;Name=Marbling;Abbrev=MARB;PUBMED_ID=16783645;trait_ID=17;Trait=Marbling;Coord_src=cM;VTO_name=intramuscular adipose amount;PTO_name=intramuscular fat content;Map_Type=Linkage;P-value=<0.05;F-Stat=7.6
Chr.1	Meat_and_Carcass_QTL	148808745	182795927	QTL_ID=16880;Name=Backfat at last rib;Abbrev=LRIBF;PUBMED_ID=21040563;trait_ID=382;Trait=Backfat at last rib;Coord_src=cM;FlankMarker=SW780;breed=pietrain,Wild boar;VTO_name=subcutaneous adipose thickness;CMO_name=back fat thickness, last rib;Map_Type=Linkage;Marker_Type=Microsatellites;Model=-;Significance=Significant;P-value=<0.05
Chr.1	Meat_and_Carcass_QTL	148808745	182795927	QTL_ID=16882;Name=Backfat at last rib;Abbrev=LRIBF;PUBMED_ID=21040563;trait_ID=382;Trait=Backfat at last rib;Coord_src=cM;FlankMarker=SW780;breed=meishan（眉山猪）,Wild boar;VTO_name=subcutaneous adipose thickness;CMO_name=back fat thickness, last rib;Map_Type=Linkage;Marker_Type=Microsatellites;Model=-;Significance=Significant;P-value=<0.05
Chr.1	Meat_and_Carcass_QTL	148808745	182795927	QTL_ID=16902;Name=Carcass weight (hot);Abbrev=HCWT;PUBMED_ID=21040563;trait_ID=77;Trait=Carcass weight (hot);Coord_src=cM;FlankMarker=SW780;breed=meishan（眉山猪）,Wild boar;PTO_name=dressed carcass weight;CMO_name=carcass weight;Map_Type=Linkage;Marker_Type=Microsatellites;Model=-;Significance=Significant;P-value=<0.05
Chr.1	Meat_and_Carcass_QTL	148808745	182795927	QTL_ID=16832;Name=Backfat at last rib;Abbrev=LRIBF;PUBMED_ID=21040563;trait_ID=382;Trait=Backfat at last rib;Coord_src=cM;FlankMarker=SW780;breed=meishan（眉山猪）,pietrain,Wild boar;VTO_name=subcutaneous adipose thickness;CMO_name=back fat thickness, last rib;Map_Type=Linkage;Marker_Type=Microsatellites;Model=Mendelian;Test_Base=Comparison-wise;Significance=Significant;P-value=<0.0001;F-Stat=6.81
Chr.1	Meat_and_Carcass_QTL	156524754	178754208	QTL_ID=4021;Name=Percentage type I fibers;Abbrev=FIB1P;PUBMED_ID=15644501;trait_ID=436;Trait=Percentage type I fibers;Coord_src=cM;VTO_name=type I muscle fiber quantity;Map_Type=Linkage;Test_Base=Genome-wise;Significance=Significant;P-value=<0.05;F-Stat=10.3;Dominance_Effect=-0.24;Additive_Effect=-0.88
Chr.1	Meat_and_Carcass_QTL	158361899	185184216	QTL_ID=2844;Name=Average backfat thickness;Abbrev=BFT;PUBMED_ID=16978171;trait_ID=2;Trait=Average backfat thickness;Coord_src=cM;FlankMarker=SWR982,SW1311;VTO_name=subcutaneous adipose thickness;CMO_name=back fat thickness;Map_Type=Linkage;Marker_Type=Microsatellites;Significance=Significant;F-Stat=6.50;Variance=3.5;Dominance_Effect=-1.16;Additive_Effect=-1.03
Chr.1	Production_QTL	158361899	185184216	QTL_ID=2848;Name=Protein accretion rate;Abbrev=PAR;PUBMED_ID=16978171;trait_ID=344;Trait=Protein accretion rate;Coord_src=cM;FlankMarker=SWR982,SW1311;VTO_name=postnatal growth trait;Map_Type=Linkage;Marker_Type=Microsatellites;Significance=Significant;F-Stat=6.25;Variance=3.5;Dominance_Effect=0.005;Additive_Effect=-0.005
Chr.1	Meat_and_Carcass_eQTL	173996002	174712489	QTL_ID=8446;Name=Drip loss;Abbrev=DRIPL;PUBMED_ID=18671879;trait_ID=37;Trait=Drip loss;Coord_src=cM;breed=duroc,pietrain;PTO_name=meat water holding capacity;Map_Type=Linkage;Model=Mendelian;Test_Base=chromosome-wise;Significance=Significant;LOD-score=2.07;P-value=0.008520;F-Stat=5.10
Chr.1	Meat_and_Carcass_eQTL	173996002	174712489	QTL_ID=8448;Name=Drip loss;Abbrev=DRIPL;PUBMED_ID=18671879;trait_ID=37;Trait=Drip loss;Coord_src=cM;breed=duroc,pietrain;PTO_name=meat water holding capacity;Map_Type=Linkage;Model=Mendelian;Test_Base=chromosome-wise;Significance=Significant;LOD-score=2.07;P-value=0.008520;F-Stat=5.10
Chr.1	Meat_and_Carcass_eQTL	79474892	80356722	QTL_ID=8109;Name=Drip loss;Abbrev=DRIPL;PUBMED_ID=18671879;trait_ID=37;Trait=Drip loss;Coord_src=cM;breed=duroc,pietrain;PTO_name=meat water holding capacity;Map_Type=Linkage;Model=Mendelian;Test_Base=chromosome-wise;Significance=Significant;LOD-score=2.38;P-value=0.004014;F-Stat=5.94
Chr.1	Meat_and_Carcass_eQTL	79474892	80356722	QTL_ID=8146;Name=Drip loss;Abbrev=DRIPL;PUBMED_ID=18671879;trait_ID=37;Trait=Drip loss;Coord_src=cM;breed=duroc,pietrain;PTO_name=meat water holding capacity;Map_Type=Linkage;Model=Mendelian;Test_Base=chromosome-wise;Significance=Significant;LOD-score=2.34;P-value=0.009138;F-Stat=5.83
Chr.1	Meat_and_Carcass_eQTL	79474892	80356722	QTL_ID=8622;Name=Drip loss;Abbrev=DRIPL;PUBMED_ID=18671879;trait_ID=37;Trait=Drip loss;Coord_src=cM;breed=duroc,pietrain;PTO_name=meat water holding capacity;Map_Type=Linkage;Model=Mendelian;Test_Base=chromosome-wise;Significance=Significant;LOD-score=1.89;P-value=0.012768;F-Stat=4.64
Chr.1	Meat_and_Carcass_eQTL	79474892	80356722	QTL_ID=8312;Name=Drip loss;Abbrev=DRIPL;PUBMED_ID=18671879;trait_ID=37;Trait=Drip loss;Coord_src=cM;breed=duroc,pietrain;PTO_name=meat water holding capacity;Map_Type=Linkage;Model=Mendelian;Test_Base=chromosome-wise;Significance=Significant;LOD-score=2.18;P-value=0.006560;F-Stat=5.40
Chr.1	Meat_and_Carcass_eQTL	79474892	80356722	QTL_ID=8454;Name=Drip loss;Abbrev=DRIPL;PUBMED_ID=18671879;trait_ID=37;Trait=Drip loss;Coord_src=cM;breed=duroc,pietrain;PTO_name=meat water holding capacity;Map_Type=Linkage;Model=Mendelian;Test_Base=chromosome-wise;Significance=Significant;LOD-score=2.07;P-value=0.005002;F-Stat=5.09
Chr.1	Meat_and_Carcass_QTL	81936667	108575269	QTL_ID=5960;Name=Estimated carcass lean content;Abbrev=ECLC;PUBMED_ID=18712441;trait_ID=217;Trait=Estimated carcass lean content;Coord_src=cM;FlankMarker=SW1851,S0312;breed=duroc,pietrain;PTO_name=dressed carcass muscle content;Map_Type=Linkage;Marker_Type=Microsatellites;Model=Mendelian;Test_Base=mosome-wise;Significance=Significant;P-value=<0.05;Variance=2.49;Dominance_Effect=-0.09;Additive_Eff…
Chr.1	Meat_and_Carcass_QTL	259037445	284757475	QTL_ID=376;Name=Ham weight;Abbrev=HAMWT;PUBMED_ID=12486399;trait_ID=216;Trait=Ham weight;Coord_src=cM;VTO_name=hindlimb mass;PTO_name=ham weight;Map_Type=Linkage;Test_Base=Genome-wise;P-value=<0.01;F-Stat=12.20;Variance=4.10;Dominance_Effect=0.05;Additive_Effect=-0.08
Chr.1	Health_QTL	43172907	61360643	QTL_ID=17833;Name=CD4-positive leukocyte percentage;Abbrev=CD4LP;PUBMED_ID=21923905;trait_ID=743;Trait=CD4-positive leukocyte percentage;Coord_src=cM;FlankMarker=SW64,SWR2300;breed=large white,Landrace,Songliao Black;VTO_name=leukocyte quantity;Map_Type=Linkage;Marker_Type=Microsatellites;Model=Mendelian;Test_Base=Comparison-wise;Significance=Significant;P-value=0.014;Likelihood_Ratio=8.12
Chr.1	Health_QTL	43172907	61360643	QTL_ID=17834;Name=CD4-positive leukocyte percentage;Abbrev=CD4LP;PUBMED_ID=21923905;trait_ID=743;Trait=CD4-positive leukocyte percentage;Coord_src=cM;FlankMarker=SW64,SWR2300;breed=large white,Landrace,Songliao Black;VTO_name=leukocyte quantity;Map_Type=Linkage;Marker_Type=Microsatellites;Model=Mendelian;Test_Base=Comparison-wise;Significance=Significant;P-value=0.014;Likelihood_Ratio=8.12
Chr.1	Health_QTL	43172907	61360643	QTL_ID=17835;Name=CD4-positive/CD8-positive leukocyte ratio;Abbrev=CD4CD8R;PUBMED_ID=21923905;trait_ID=745;Trait=CD4-positive/CD8-positive leukocyte ratio;Coord_src=cM;FlankMarker=SW64,SWR2300;breed=large white,Landrace,Songliao Black;VTO_name=leukocyte quantity;Map_Type=Linkage;Marker_Type=Microsatellites;Model=Mendelian;Test_Base=Comparison-wise;Significance=Significant;P-value=0.001;Likelihood…
Chr.1	Meat_and_Carcass_QTL	59192811	69554309	QTL_ID=13265;Name=Liver weight;Abbrev=LIVWT;PUBMED_ID=20528845;trait_ID=322;Trait=Liver weight;Coord_src=cM;breed=duroc,Erhualian（二花脸猪）;VTO_name=liver mass;CMO_name=liver weight;Map_Type=Linkage;Model=Mendelian;Test_Base=Genome-wise;Significance=Significant;P-value=<0.05;F-Stat=9.3;Variance=1.4;Dominance_Effect=26.54;Additive_Effect=-47.12
Chr.1	Meat_and_Carcass_QTL	214486678	214707136	QTL_ID=7621;Name=pH 45 minutes post mortem;Abbrev=pH;PUBMED_ID=16526961;trait_ID=31;Trait=pH 45 minutes post mortem;Coord_src=cM;breed=duroc;PTO_name=meat pH;Map_Type=Linkage;Model=Mendelian;Test_Base=mosome-wise;Significance=Significant;P-value=<0.05;F-Stat=3.5;Variance=2.1
Chr.1	Meat_and_Carcass_eQTL	32021437	40821361	QTL_ID=7791;Name=Drip loss;Abbrev=DRIPL;PUBMED_ID=18671879;trait_ID=37;Trait=Drip loss;Coord_src=cM;breed=duroc,pietrain;PTO_name=meat water holding capacity;Map_Type=Linkage;Model=Mendelian;Test_Base=chromosome-wise;Significance=Significant;LOD-score=3.19;P-value=0.000651;F-Stat=8.15
Chr.1	Meat_and_Carcass_eQTL	32021437	40821361	QTL_ID=7793;Name=Drip loss;Abbrev=DRIPL;PUBMED_ID=18671879;trait_ID=37;Trait=Drip loss;Coord_src=cM;breed=duroc,pietrain;PTO_name=meat water holding capacity;Map_Type=Linkage;Model=Mendelian;Test_Base=chromosome-wise;Significance=Significant;LOD-score=3.18;P-value=0.000656;F-Stat=8.14
Chr.1	Meat_and_Carcass_eQTL	32021437	40821361	QTL_ID=7821;Name=Drip loss;Abbrev=DRIPL;PUBMED_ID=18671879;trait_ID=37;Trait=Drip loss;Coord_src=cM;breed=duroc,pietrain;PTO_name=meat water holding capacity;Map_Type=Linkage;Model=Mendelian;Test_Base=chromosome-wise;Significance=Significant;LOD-score=2.99;P-value=0.001030;F-Stat=7.59
Chr.1	Meat_and_Carcass_eQTL	32021437	40821361	QTL_ID=7828;Name=Drip loss;Abbrev=DRIPL;PUBMED_ID=18671879;trait_ID=37;Trait=Drip loss;Coord_src=cM;breed=duroc,pietrain;PTO_name=meat water holding capacity;Map_Type=Linkage;Model=Mendelian;Test_Base=chromosome-wise;Significance=Significant;LOD-score=2.95;P-value=0.000323;F-Stat=7.48
Chr.1	Meat_and_Carcass_eQTL	32021437	40821361	QTL_ID=7963;Name=Drip loss;Abbrev=DRIPL;PUBMED_ID=18671879;trait_ID=37;Trait=Drip loss;Coord_src=cM;breed=duroc,pietrain;PTO_name=meat water holding capacity;Map_Type=Linkage;Model=Mendelian;Test_Base=chromosome-wise;Significance=Significant;LOD-score=2.60;P-value=0.002514;F-Stat=6.52
Chr.1	Meat_and_Carcass_eQTL	32021437	40821361	QTL_ID=8052;Name=Drip loss;Abbrev=DRIPL;PUBMED_ID=18671879;trait_ID=37;Trait=Drip loss;Coord_src=cM;breed=duroc,pietrain;PTO_name=meat water holding capacity;Map_Type=Linkage;Model=Mendelian;Test_Base=chromosome-wise;Significance=Significant;LOD-score=2.46;P-value=0.003501;F-Stat=6.13
Chr.1	Meat_and_Carcass_eQTL	32021437	40821361	QTL_ID=8324;Name=Drip loss;Abbrev=DRIPL;PUBMED_ID=18671879;trait_ID=37;Trait=Drip loss;Coord_src=cM;breed=duroc,pietrain;PTO_name=meat water holding capacity;Map_Type=Linkage;Model=Mendelian;Test_Base=chromosome-wise;Significance=Significant;LOD-score=2.16;P-value=0.006852;F-Stat=5.35
Chr.1	Meat_and_Carcass_eQTL	32021437	40821361	QTL_ID=8597;Name=Drip loss;Abbrev=DRIPL;PUBMED_ID=18671879;trait_ID=37;Trait=Drip loss;Coord_src=cM;breed=duroc,pietrain;PTO_name=meat water holding capacity;Map_Type=Linkage;Model=Mendelian;Test_Base=chromosome-wise;Significance=Significant;LOD-score=1.96;P-value=0.010893;F-Stat=4.82
Chr.1	Meat_and_Carcass_QTL	38047272	38414701	QTL_ID=3864;Name=Shear force;Abbrev=SHEAR;PUBMED_ID=11808631;trait_ID=42;Trait=Shear force;Coord_src=cM;FlankMarker=S0008;PTO_name=meat tenderness;Map_Type=Linkage;Marker_Type=Microsatellites;P-value=<0.05
Chr.1	Meat_and_Carcass_QTL	195655942	203004522	QTL_ID=1274;Name=Musculus biceps femoris and ham meat and bone ratio;Abbrev=MBF2HMB;PUBMED_ID=16573530;trait_ID=327;Trait=Musculus biceps femoris and ham meat and bone ratio;Coord_src=cM;FlankMarker=SWR1063,SW1957;PTO_name=dressed carcass composition trait;Map_Type=Linkage;Marker_Type=Microsatellites;Significance=Significant;F-Stat=9.5;Variance=0.49;Dominance_Effect=1.72;Additive_Effect=1.21
Chr.1	Meat_and_Carcass_QTL	231186326	232233499	QTL_ID=17774;Name=Backfat at last rib;Abbrev=LRIBF;PUBMED_ID=21906106;trait_ID=382;Trait=Backfat at last rib;Coord_src=cM;breed=iberian,meishan（眉山猪）;VTO_name=subcutaneous adipose thickness;CMO_name=back fat thickness, last rib;Map_Type=Linkage;Model=Mendelian;Test_Base=mosome-wise;Significance=Significant;P-value=<0.05;Likelihood_Ratio=9.31;Dominance_Effect=-1.87;Additive_Effect=-2.13
Chr.1	Meat_and_Carcass_QTL	226354635	226813921	QTL_ID=12740;Name=Fat to meat ratio;Abbrev=FMR;PUBMED_ID=20667088;trait_ID=652;Trait=Fat to meat ratio;Coord_src=cM;FlankMarker=SW705;breed=meishan（眉山猪）,Wild boar;PTO_name=dressed carcass fat-to-muscle ratio;Map_Type=Linkage;Marker_Type=Microsatellites;Model=Mendelian;Test_Base=Genome-wise;Significance=Significant;P-value=<0.05;F-Stat=8.8;Variance=4.6;Dominance_Effect=0.01;Additive_Effect=-0.12
Chr.1	Meat_and_Carcass_QTL	226354635	226813921	QTL_ID=12817;Name=Adipocyte diameter;Abbrev=ADIPDI;PUBMED_ID=20667088;trait_ID=656;Trait=Adipocyte diameter;Coord_src=cM;FlankMarker=SW705;breed=meishan（眉山猪）,Wild boar;VTO_name=white adipocyte size trait;CMO_name=adipocyte diameter;Map_Type=Linkage;Marker_Type=Microsatellites;Model=Mendelian;Test_Base=Genome-wise;Significance=Significant;P-value=<0.05;F-Stat=8.5;Variance=14.5;Dominance_Effect=0.8…
Chr.1	Meat_and_Carcass_QTL	262711735	284757475	QTL_ID=375;Name=Loin weight;Abbrev=LOINWT;PUBMED_ID=12486399;trait_ID=215;Trait=Loin weight;Coord_src=cM;PTO_name=loin weight;Map_Type=Linkage;Test_Base=Genome-wise;P-value=<0.001;F-Stat=13.80;Variance=6.80;Dominance_Effect=0.17;Additive_Effect=-0.15
Chr.1	Meat_and_Carcass_QTL	262711735	284757475	QTL_ID=402;Name=Leaf fat weight;Abbrev=LFW;PUBMED_ID=12486399;trait_ID=172;Trait=Leaf fat weight;Coord_src=cM;VTO_name=internal adipose amount;Map_Type=Linkage;Test_Base=Genome-wise;P-value=<0.05;F-Stat=9.80;Variance=4.20;Dominance_Effect=-0.07;Additive_Effect=0.02
Chr.1	Meat_and_Carcass_QTL	266386025	281083185	QTL_ID=377;Name=Loin and ham percentage in carcass;Abbrev=LHP;PUBMED_ID=12486399;trait_ID=218;Trait=Loin and ham percentage in carcass;Coord_src=cM;PTO_name=dressed carcass composition trait;Map_Type=Linkage;Test_Base=Genome-wise;P-value=<0.001;F-Stat=17.80;Variance=7.50;Dominance_Effect=0.76;Additive_Effect=-0.79
Chr.2	Meat_and_Carcass_QTL	0	63729151	QTL_ID=364;Name=Average backfat thickness;Abbrev=BFT;PUBMED_ID=10859367;trait_ID=2;Trait=Average backfat thickness;Coord_src=cM;FlankMarker=SW2443,SW2443,S0141,SW2167,S0091;VTO_name=subcutaneous adipose thickness;CMO_name=back fat thickness;Map_Type=Linkage;Marker_Type=Microsatellites;Model=Paternally imprinted;Significance=Suggestive;Significance=Significant;F-Stat=24.10;Additive_Effect=0.95
Chr.2	Health_QTL	0	138154104	QTL_ID=37569;Name=Actinobacillus pleuropneumoniae susceptibility;Abbrev=APSUS;PUBMED_ID=24445419;trait_ID=817;Trait=Actinobacillus pleuropneumoniae susceptibility;Coord_src=cM;breed=german landrace,Hampshire;CMO_name=disease process measurement;Map_Type=Linkage;Model=Mendelian;Test_Base=mosome-wise;Significance=Significant;P-value=<0.05;F-Stat=5.48;Variance=16.21;Dominance_Effect=-0.44;Additive_E…
Chr.2	Meat_and_Carcass_QTL	0	147178686	QTL_ID=5432;Name=Carcass weight (hot);Abbrev=HCWT;PUBMED_ID=15644499;trait_ID=77;Trait=Carcass weight (hot);Coord_src=cM;FlankMarker=SW2443,S0036;breed=Landrace;PTO_name=dressed carcass weight;CMO_name=carcass weight;Map_Type=Linkage;Marker_Type=Microsatellites;Model=Mendelian;Significance=Suggestive;Bayes-value=6.91
Chr.2	Meat_and_Carcass_QTL	0	147178686	QTL_ID=5437;Name=Ham weight;Abbrev=HAMWT;PUBMED_ID=15644499;trait_ID=216;Trait=Ham weight;Coord_src=cM;FlankMarker=SW2443,S0036;breed=Landrace;VTO_name=hindlimb mass;PTO_name=ham weight;Map_Type=Linkage;Marker_Type=Microsatellites;Model=Mendelian;Significance=Suggestive;Bayes-value=4.50
Chr.2	Meat_and_Carcass_QTL	0	147178686	QTL_ID=5438;Name=Shoulder weight;Abbrev=SHOUWT;PUBMED_ID=15644499;trait_ID=219;Trait=Shoulder weight;Coord_src=cM;FlankMarker=SW2443,S0036;breed=Landrace;VTO_name=forelimb mass;PTO_name=shoulder weight;Map_Type=Linkage;Marker_Type=Microsatellites;Model=Mendelian;Significance=Significant;Bayes-value=362.81
Chr.2	Meat_and_Carcass_QTL	0	147178686	QTL_ID=5440;Name=Shear firmness;Abbrev=SHFRM;PUBMED_ID=15644499;trait_ID=477;Trait=Shear firmness;Coord_src=cM;FlankMarker=SW2443,S0036;breed=Landrace;PTO_name=meat tenderness;Map_Type=Linkage;Marker_Type=Microsatellites;Model=Mendelian;Significance=Significant;Bayes-value=231.78
Chr.2	Meat_and_Carcass_QTL	0	147178686	QTL_ID=5496;Name=Cutlet weight;Abbrev=CUTL;PUBMED_ID=15644499;trait_ID=481;Trait=Cutlet weight;Coord_src=cM;FlankMarker=SW2443,S0036;breed=Landrace;PTO_name=loin trait;Map_Type=Linkage;Marker_Type=Microsatellites;Model=Mendelian;Significance=Significant;Bayes-value=3282.30
Chr.2	Meat_and_Carcass_QTL	0	99381823	QTL_ID=5688;Name=Loin muscle area;Abbrev=LMA;PUBMED_ID=17459017;trait_ID=86;Trait=Loin muscle area;Coord_src=cM;FlankMarker=SW2443,SWR2157;breed=duroc,pietrain;VTO_name=longissimus thoracis muscle area;Map_Type=Linkage;Marker_Type=Microsatellites;Model=Mendelian;Test_Base=Genome-wise;Significance=Significant;P-value=<0.05;F-Stat=8.52;Variance=2.91;Dominance_Effect=1.73;Additive_Effect=1.17
Chr.2	Meat_and_Carcass_QTL	0	142833517	QTL_ID=5689;Name=Fat to meat ratio;Abbrev=FMR;PUBMED_ID=17459017;trait_ID=652;Trait=Fat to meat ratio;Coord_src=cM;FlankMarker=SW2443,SWR308;breed=duroc,pietrain;PTO_name=dressed carcass fat-to-muscle ratio;Map_Type=Linkage;Marker_Type=Microsatellites;Model=Mendelian;Test_Base=Genome-wise;Significance=Significant;P-value=<0.05;F-Stat=8.48;Variance=2.90;Dominance_Effect=0.00;Additive_Effect=-0.01
Chr.2	Meat_and_Carcass_QTL	0	49913740	QTL_ID=3839;Name=muscle protein percentage;Abbrev=MPROT;PUBMED_ID=12693097;trait_ID=53;Trait=muscle protein percentage;Coord_src=cM;FlankMarker=SWR2516,SW1201;VTO_name=muscle protein amount;PTO_name=meat protein content;Map_Type=Linkage;Marker_Type=Microsatellites;Significance=Significant;P-value=<0.05;F-Stat=3.25;Variance=12.76;Dominance_Effect=-1.10;Additive_Effect=1.65
Chr.2	Meat_and_Carcass_QTL	0	67517247	QTL_ID=3941;Name=Backfat at first rib;Abbrev=1RIBBFT;PUBMED_ID=17121599;trait_ID=171;Trait=Backfat at first rib;Coord_src=cM;FlankMarker=SWR2516;VTO_name=subcutaneous adipose thickness;CMO_name=back fat thickness, 1st rib;Map_Type=Linkage;Marker_Type=Microsatellites;Significance=Suggestive;P-value=0.45
Chr.2	Meat_and_Carcass_QTL	0	71193929	QTL_ID=16875;Name=Backfat at last rib;Abbrev=LRIBF;PUBMED_ID=21040563;trait_ID=382;Trait=Backfat at last rib;Coord_src=cM;FlankMarker=SW2443;breed=meishan（眉山猪）,pietrain;VTO_name=subcutaneous adipose thickness;CMO_name=back fat thickness, last rib;Map_Type=Linkage;Marker_Type=Microsatellites;Model=-;Significance=Significant;P-value=<0.05
Chr.2	Health_QTL	0	79104366	QTL_ID=15090;Name=Creatine kinase level;Abbrev=CK;PUBMED_ID=22496488;trait_ID=202;Trait=Creatine kinase level;Coord_src=cM;FlankMarker=SW2623,S0370;VTO_name=blood creatine kinase amount;CMO_name=blood creatine kinase activity level;Map_Type=Linkage;Marker_Type=Microsatellites;Model=Mendelian;Test_Base=Genome-wise;Significance=Suggestive;LOD-score=1.5;Variance=0.7;Additive_Effect=-0.113
Chr.2	Health_QTL	0	156537513	QTL_ID=9612;Name=C3c concentration;Abbrev=C3C;PUBMED_ID=19490209;trait_ID=614;Trait=C3c concentration;Coord_src=cM;FlankMarker=SW2443;breed=duroc;VTO_name=complement protein amount;Map_Type=Linkage;Marker_Type=Microsatellites;Model=Mendelian;Test_Base=Genome-wise;Significance=Significant;P-value=<0.01;F-Stat=10.4;Variance=11.7;Dominance_Effect=0.066;Additive_Effect=0.038
Chr.2	Health_QTL	0	156537513	QTL_ID=9613;Name=C3c concentration;Abbrev=C3C;PUBMED_ID=19490209;trait_ID=614;Trait=C3c concentration;Coord_src=cM;FlankMarker=SW2443;breed=duroc;VTO_name=complement protein amount;Map_Type=Linkage;Marker_Type=Microsatellites;Model=Mendelian;Test_Base=Genome-wise;Significance=Significant;P-value=<0.05;F-Stat=9.4;Variance=1.6;Dominance_Effect=0.051;Additive_Effect=0.036
Chr.2	Health_QTL	0	156537513	QTL_ID=9614;Name=C3c concentration;Abbrev=C3C;PUBMED_ID=19490209;trait_ID=614;Trait=C3c concentration;Coord_src=cM;FlankMarker=SW2443;breed=duroc;VTO_name=complement protein amount;Map_Type=Linkage;Marker_Type=Microsatellites;Model=Mendelian;Test_Base=Genome-wise;Significance=Significant;P-value=<0.05;F-Stat=8.3;Variance=9.4;Dominance_Effect=0.040;Additive_Effect=0.033
Chr.2	Meat_and_Carcass_QTL	668487	108072162	QTL_ID=21212;Name=Average backfat thickness;Abbrev=BFT;PUBMED_ID=22497573;trait_ID=2;Trait=Average backfat thickness;Coord_src=cM;breed=duroc,Erhualian（二花脸猪）;VTO_name=subcutaneous adipose thickness;CMO_name=back fat thickness;Map_Type=Linkage;Model=Mendelian;Test_Base=Genome-wise;Significance=Significant;P-value=<0.05;F-Stat=10.43;Variance=0.85;Dominance_Effect=0.05;Additive_Effect=-0.10
Chr.2	Meat_and_Carcass_QTL	668487	109520551	QTL_ID=21214;Name=Abdominal fat weight;Abbrev=ABDF;PUBMED_ID=22497573;trait_ID=1;Trait=Abdominal fat weight;Coord_src=cM;breed=duroc,Erhualian（二花脸猪）;VTO_name=abdominal adipose mass;CMO_name=abdominal fat weight;Map_Type=Linkage;Model=Mendelian;Test_Base=Genome-wise;Significance=Significant;P-value=<0.01;F-Stat=11.66;Variance=1.68;Dominance_Effect=0.02;Additive_Effect=-0.05
Chr.2	Meat_and_Carcass_Association	668487	60163884	QTL_ID=21216;Name=Backfat at first rib;Abbrev=1RIBBFT;PUBMED_ID=22497573;trait_ID=171;Trait=Backfat at first rib;Coord_src=cM;breed=duroc,Erhualian（二花脸猪）;VTO_name=subcutaneous adipose thickness;CMO_name=back fat thickness, 1st rib;Map_Type=Linkage;Model=Mendelian;Test_Base=Genome-wise;Significance=Significant;P-value=<0.01;F-Stat=11.85;Variance=1.03;Dominance_Effect=0.01;Additive_Effect=-0.13
Chr.2	Meat_and_Carcass_QTL	2785365	99047579	QTL_ID=21213;Name=Abdominal fat weight;Abbrev=ABDF;PUBMED_ID=22497573;trait_ID=1;Trait=Abdominal fat weight;Coord_src=cM;breed=duroc,Erhualian（二花脸猪）;VTO_name=abdominal adipose mass;CMO_name=abdominal fat weight;Map_Type=Linkage;Model=Mendelian;Test_Base=Genome-wise;Significance=Significant;P-value=<0.01;F-Stat=12.66;Variance=1.48;Dominance_Effect=0.02;Additive_Effect=-0.05
Chr.2	Meat_and_Carcass_QTL	4010925	131692057	QTL_ID=5242;Name=Backfat at mid-back;Abbrev=BFM;PUBMED_ID=18651874;trait_ID=11;Trait=Backfat at mid-back;Coord_src=cM;breed=large white,meishan（眉山猪）;VTO_name=subcutaneous adipose thickness;CMO_name=back fat thickness, midpoint;Map_Type=Linkage;Model=Mendelian;Test_Base=mosome-wise;Significance=Significant;P-value=<0.05;F-Stat=5.01;Variance=1.36
Chr.2	Meat_and_Carcass_QTL	7687607	115091281	QTL_ID=5218;Name=Shoulder subcutaneous fat thickness;Abbrev=SHOUFATD;PUBMED_ID=18651874;trait_ID=321;Trait=Shoulder subcutaneous fat thickness;Coord_src=cM;breed=large white,meishan（眉山猪）;VTO_name=subcutaneous adipose thickness;Map_Type=Linkage;Model=Mendelian;Test_Base=mosome-wise;Significance=Significant;P-value=<0.05;F-Stat=6.18;Variance=3.18;Dominance_Effect=0.86;Additive_Effect=-1.42
Chr.2	Meat_and_Carcass_QTL	9135997	131134984	QTL_ID=5208;Name=Backfat at mid-back;Abbrev=BFM;PUBMED_ID=18651874;trait_ID=11;Trait=Backfat at mid-back;Coord_src=cM;breed=large white,meishan（眉山猪）;VTO_name=subcutaneous adipose thickness;CMO_name=back fat thickness, midpoint;Map_Type=Linkage;Model=Mendelian;Test_Base=Genome-wise;Significance=Significant;P-value=<0.05;F-Stat=6.87;Variance=3.43;Dominance_Effect=1.00;Additive_Effect=-0.98
Chr.2	Health_QTL	10918630	98601921	QTL_ID=7576;Name=Melanoma susceptibility;Abbrev=MELAN;PUBMED_ID=17066441;trait_ID=553;Trait=Melanoma susceptibility;Coord_src=cM;FlankMarker=SW2623;CMO_name=disease process measurement;Map_Type=Linkage;Marker_Type=Microsatellites;Model=Mendelian;Test_Base=mosome-wise;Significance=Significant;P-value=<0.05
Chr.2	Meat_and_Carcass_QTL	10918630	113754306	QTL_ID=38074;Name=Shear force;Abbrev=SHEAR;PUBMED_ID=25888076;trait_ID=42;Trait=Shear force;Coord_src=cM;FlankMarker=SW2623,SW1879;breed=Landrace,Korean native pig;PTO_name=meat tenderness;Map_Type=Linkage;Marker_Type=Microsatellites;Model=Mendelian;Test_Base=mosome-wise;Significance=Significant;P-value=<0.05;F-Stat=7.1;Variance=0.7;Additive_Effect=0.136
Chr.2	Meat_and_Carcass_QTL	10918630	113754306	QTL_ID=38076;Name=Meat color L*;Abbrev=CIEL;PUBMED_ID=25888076;trait_ID=424;Trait=Meat color L*;Coord_src=cM;FlankMarker=SW2623,SW1879;breed=Landrace,Korean native pig;PTO_name=meat color reflectivity;Map_Type=Linkage;Marker_Type=Microsatellites;Model=Mendelian;Test_Base=mosome-wise;Significance=Significant;P-value=<0.05;F-Stat=7.6;Variance=0.8;Additive_Effect=-0.609
Chr.2	Meat_and_Carcass_QTL	10918630	61278030	QTL_ID=5965;Name=Average backfat thickness;Abbrev=BFT;PUBMED_ID=18712441;trait_ID=2;Trait=Average backfat thickness;Coord_src=cM;FlankMarker=SW1564;breed=duroc,pietrain;VTO_name=subcutaneous adipose thickness;CMO_name=back fat thickness;Map_Type=Linkage;Marker_Type=Microsatellites;Model=Mendelian;Test_Base=mosome-wise;Significance=Significant;P-value=<0.05;Variance=1.87;Dominance_Effect=-0.01;Add…
Chr.2	Meat_and_Carcass_QTL	10918630	142833517	QTL_ID=5690;Name=Belly meat content;Abbrev=BYLEAN;PUBMED_ID=17459017;trait_ID=473;Trait=Belly meat content;Coord_src=cM;FlankMarker=SW2623,SWR308;breed=duroc,pietrain;PTO_name=belly muscle percentage;Map_Type=Linkage;Marker_Type=Microsatellites;Model=Mendelian;Test_Base=Genome-wise;Significance=Significant;P-value=<0.05;F-Stat=8.97;Variance=3.07;Dominance_Effect=0.51;Additive_Effect=0.67
Chr.2	Meat_and_Carcass_QTL	10918630	142833517	QTL_ID=5691;Name=Estimated carcass lean content;Abbrev=ECLC;PUBMED_ID=17459017;trait_ID=217;Trait=Estimated carcass lean content;Coord_src=cM;FlankMarker=SW2623,SWR308;breed=duroc,pietrain;PTO_name=dressed carcass muscle content;Map_Type=Linkage;Marker_Type=Microsatellites;Model=Mendelian;Test_Base=Genome-wise;Significance=Significant;P-value=<0.05;F-Stat=9.67;Variance=3.31;Dominance_Effect=0.22;…
Chr.2	Health_QTL	11141460	145953126	QTL_ID=37557;Name=Actinobacillus pleuropneumoniae susceptibility;Abbrev=APSUS;PUBMED_ID=24445419;trait_ID=817;Trait=Actinobacillus pleuropneumoniae susceptibility;Coord_src=cM;breed=german landrace,Hampshire;CMO_name=disease process measurement;Map_Type=Linkage;Model=Mendelian;Test_Base=mosome-wise;Significance=Significant;P-value=<0.05;F-Stat=6.59;Variance=13.29;Dominance_Effect=-0.10;Additive_E…
Chr.2	Exterior_QTL	20388871	141607956	QTL_ID=21303;Name=Lumbar vertebra number;Abbrev=LVNUM;PUBMED_ID=22497517;trait_ID=732;Trait=Lumbar vertebra number;Coord_src=cM;breed=duroc,Erhualian（二花脸猪）;VTO_name=lumbar vertebra quantity;CMO_name=lumbar vertebrae number;Map_Type=Linkage;Model=Mendelian;Test_Base=mosome-wise;Significance=Significant;P-value=<0.05;F-Stat=4.30;Variance=4.45;Dominance_Effect=0.10;Additive_Effect=0.02
Chr.2	Meat_and_Carcass_QTL	21391603	94813824	QTL_ID=38075;Name=Drip loss;Abbrev=DRIPL;PUBMED_ID=25888076;trait_ID=37;Trait=Drip loss;Coord_src=cM;FlankMarker=SW256,S0370;breed=Landrace,Korean native pig;PTO_name=meat water holding capacity;Map_Type=Linkage;Marker_Type=Microsatellites;Model=Mendelian;Test_Base=mosome-wise;Significance=Significant;P-value=<0.05;F-Stat=8.5;Variance=0.9;Additive_Effect=-0.109
Chr.2	Meat_and_Carcass_QTL	21391603	61278030	QTL_ID=86;Name=Drip loss;Abbrev=DRIPL;PUBMED_ID=11471059;trait_ID=37;Trait=Drip loss;Coord_src=cM;FlankMarker=SW256,-,SW1564;PTO_name=meat water holding capacity;Map_Type=Linkage;Marker_Type=Microsatellites;Significance=Suggestive;F-Stat=5.07;Variance=3.22;Dominance_Effect=0.27;Additive_Effect=0.14
Chr.2	Health_QTL	26405260	62837834	QTL_ID=7596;Name=Melanoma susceptibility;Abbrev=MELAN;PUBMED_ID=17066441;trait_ID=553;Trait=Melanoma susceptibility;Coord_src=cM;FlankMarker=SWR783;CMO_name=disease process measurement;Map_Type=Linkage;Marker_Type=Microsatellites;Model=Mendelian;Test_Base=mosome-wise;Significance=Significant;P-value=<0.05
Chr.2	Health_QTL	27853650	132026301	QTL_ID=37558;Name=Actinobacillus pleuropneumoniae susceptibility;Abbrev=APSUS;PUBMED_ID=24445419;trait_ID=817;Trait=Actinobacillus pleuropneumoniae susceptibility;Coord_src=cM;breed=german landrace,Hampshire;CMO_name=disease process measurement;Map_Type=Linkage;Model=Mendelian;Test_Base=mosome-wise;Significance=Significant;P-value=<0.01;F-Stat=8.67;Variance=10.34;Dominance_Effect=-0.32;Additive_E…
Chr.2	Health_QTL	29524869	128126790	QTL_ID=37559;Name=Actinobacillus pleuropneumoniae susceptibility;Abbrev=APSUS;PUBMED_ID=24445419;trait_ID=817;Trait=Actinobacillus pleuropneumoniae susceptibility;Coord_src=cM;breed=german landrace,Hampshire;CMO_name=disease process measurement;Map_Type=Linkage;Model=Mendelian;Test_Base=mosome-wise;Significance=Significant;P-value=<0.01;F-Stat=9.18;Variance=9.77;Dominance_Effect=-0.52;Additive_Ef…
Chr.2	Meat_and_Carcass_QTL	31218370	57579065	QTL_ID=12665;Name=Drip loss;Abbrev=DRIPL;PUBMED_ID=20495113;trait_ID=37;Trait=Drip loss;Coord_src=cM;breed=danish landrace,duroc,large white;PTO_name=meat water holding capacity;Map_Type=Linkage;Model=Mendelian;Test_Base=mosome-wise;Significance=Significant;P-value=<0.05;Variance=1.28;Likelihood_Ratio=10.40
Chr.2	Meat_and_Carcass_QTL	31864575	89020265	QTL_ID=21219;Name=Shoulder subcutaneous fat thickness;Abbrev=SHOUFATD;PUBMED_ID=22497573;trait_ID=321;Trait=Shoulder subcutaneous fat thickness;Coord_src=cM;breed=duroc,Erhualian（二花脸猪）;VTO_name=subcutaneous adipose thickness;Map_Type=Linkage;Model=Mendelian;Test_Base=Genome-wise;Significance=Significant;P-value=<0.01;F-Stat=21.42;Variance=2.75;Dominance_Effect=0.08;Additive_Effect=-0.17
Chr.2	Health_QTL	33558077	132494242	QTL_ID=12318;Name=Tetanus antibody titer;Abbrev=TETAB;PUBMED_ID=20567833;trait_ID=648;Trait=Tetanus antibody titer;Coord_src=cM;FlankMarker=SW2443;breed=duroc,pietrain;VTO_name=blood immunoglobulin amount;CMO_name=antibody titer;Map_Type=Linkage;Marker_Type=Microsatellites;Model=Maternally imprinted;Test_Base=mosome-wise;Significance=Significant;P-value=<0.01;F-Stat=16.38;Variance=50.00;Dominance…
Chr.2	Meat_and_Carcass_QTL	33558077	52175457	QTL_ID=5963;Name=backfat above muscle dorsi;Abbrev=SCF;PUBMED_ID=18712441;trait_ID=3;Trait=backfat above muscle dorsi;Coord_src=cM;FlankMarker=SW2443;breed=duroc,pietrain;VTO_name=subcutaneous adipose thickness;CMO_name=back fat thickness;Map_Type=Linkage;Marker_Type=Microsatellites;Model=Mendelian;Test_Base=mosome-wise;Significance=Significant;P-value=<0.01;Variance=3.91
Chr.2	Health_QTL	34538526	128126790	QTL_ID=37568;Name=Actinobacillus pleuropneumoniae susceptibility;Abbrev=APSUS;PUBMED_ID=24445419;trait_ID=817;Trait=Actinobacillus pleuropneumoniae susceptibility;Coord_src=cM;breed=german landrace,Hampshire;CMO_name=disease process measurement;Map_Type=Linkage;Model=Mendelian;Test_Base=mosome-wise;Significance=Significant;P-value=<0.01;F-Stat=7.81;Variance=11.56;Dominance_Effect=-3.25;Additive_E…
Chr.2	Meat_and_Carcass_QTL	34761355	61500859	QTL_ID=21848;Name=Drip loss;Abbrev=DRIPL;PUBMED_ID=22509991;trait_ID=37;Trait=Drip loss;Coord_src=cM;FlankMarker=S0141;breed=meishan（眉山猪）,pietrain,Wild boar;PTO_name=meat water holding capacity;Map_Type=Linkage;Marker_Type=Microsatellites;Model=Mendelian;Test_Base=mosome-wise;Significance=Significant;P-value=<0.05;F-Stat=3.57
Chr.2	Meat_and_Carcass_QTL	34761355	73645050	QTL_ID=17998;Name=Average backfat thickness;Abbrev=BFT;PUBMED_ID=21926318;trait_ID=2;Trait=Average backfat thickness;Coord_src=cM;FlankMarker=S0141,SW395;breed=meishan（眉山猪）,pietrain,Wild boar;VTO_name=subcutaneous adipose thickness;CMO_name=back fat thickness;Map_Type=Linkage;Marker_Type=Microsatellites;Model=Mendelian;Significance=Significant;F-Stat=5.03
Chr.2	Health_QTL	34761355	94813824	QTL_ID=15066;Name=Cholesterol level;Abbrev=CHOLS;PUBMED_ID=22496488;trait_ID=578;Trait=Cholesterol level;Coord_src=cM;FlankMarker=S0141,S0370;VTO_name=blood cholesterol amount;CMO_name=blood total cholesterol level;Map_Type=Linkage;Marker_Type=Microsatellites;Model=Mendelian;Test_Base=Genome-wise;Significance=Suggestive;LOD-score=2.8;F-Stat=12.9;Variance=1.3;Additive_Effect=2.914
Chr.2	Meat_and_Carcass_QTL	34761355	142833517	QTL_ID=5685;Name=Backfat at last rib;Abbrev=LRIBF;PUBMED_ID=17459017;trait_ID=382;Trait=Backfat at last rib;Coord_src=cM;FlankMarker=S0141,SWR308;breed=duroc,pietrain;VTO_name=subcutaneous adipose thickness;CMO_name=back fat thickness, last rib;Map_Type=Linkage;Marker_Type=Microsatellites;Model=Mendelian;Test_Base=Genome-wise;Significance=Significant;P-value=<0.05;F-Stat=9.51;Variance=3.24;Domina…
Chr.2	Meat_and_Carcass_QTL	34761355	83338120	QTL_ID=3780;Name=Drip loss;Abbrev=DRIPL;PUBMED_ID=15318717;trait_ID=37;Trait=Drip loss;Coord_src=cM;FlankMarker=SW2445,SW766;PTO_name=meat water holding capacity;Map_Type=Linkage;Marker_Type=Microsatellites;Test_Base=Genome-wise;Significance=Significant;P-value=<0.05;F-Stat=8.3;Dominance_Effect=0.17;Additive_Effect=0.49
Chr.2	Meat_and_Carcass_QTL	34761355	83338120	QTL_ID=3809;Name=Firmness;Abbrev=FIRM;PUBMED_ID=15318717;trait_ID=40;Trait=Firmness;Coord_src=cM;FlankMarker=SW2445,SW766;PTO_name=meat firmness;Map_Type=Linkage;Marker_Type=Microsatellites;Significance=Significant;P-value=<0.05;F-Stat=6.2;Dominance_Effect=-0.00;Additive_Effect=-0.14
Chr.2	Meat_and_Carcass_QTL	34761355	83338120	QTL_ID=3810;Name=Off-flavor score;Abbrev=OFFFLAV;PUBMED_ID=15318717;trait_ID=174;Trait=Off-flavor score;Coord_src=cM;FlankMarker=SW2445,SW766;PTO_name=meat flavor intensity;Map_Type=Linkage;Marker_Type=Microsatellites;Significance=Significant;P-value=<0.01;F-Stat=10.0;Dominance_Effect=0.28;Additive_Effect=0.49
Chr.2	Meat_and_Carcass_QTL	34761355	63951980	QTL_ID=902;Name=pH 24 hr post-mortem (loin);Abbrev=pH;PUBMED_ID=ISU0009;trait_ID=30;Trait=pH 24 hr post-mortem (loin);Coord_src=cM;FlankMarker=S0141,SW240,MYOD1;PTO_name=meat pH;Map_Type=Linkage;Marker_Type=Microsatellites;Significance=Significant;F-Stat=9.7;Variance=5.8;Dominance_Effect=-0.04;Additive_Effect=-0.014
Chr.2	Reproduction_QTL	34761355	63951980	QTL_ID=909;Name=Teat number;Abbrev=TNUM;PUBMED_ID=ISU0009;trait_ID=167;Trait=Teat number;Coord_src=cM;FlankMarker=S0141,SW240,MYOD1;VTO_name=nipple quantity;CMO_name=teat number;Map_Type=Linkage;Marker_Type=Microsatellites;Significance=Significant;F-Stat=6.5;Variance=3.6;Dominance_Effect=0.22;Additive_Effect=0.053
Chr.2	Meat_and_Carcass_QTL	34761355	51250716	QTL_ID=2937;Name=Drip loss;Abbrev=DRIPL;PUBMED_ID=16174342;trait_ID=37;Trait=Drip loss;Coord_src=cM;FlankMarker=SW2445,SW1686;PTO_name=meat water holding capacity;Map_Type=Linkage;Marker_Type=Microsatellites;Significance=Significant;P-value=0.030;Dominance_Effect=0.07;Additive_Effect=0.08
Chr.2	Meat_and_Carcass_QTL	34761355	51250716	QTL_ID=2938;Name=Off-flavor score;Abbrev=OFFFLAV;PUBMED_ID=16174342;trait_ID=174;Trait=Off-flavor score;Coord_src=cM;FlankMarker=SW2445,SW1686;PTO_name=meat flavor intensity;Map_Type=Linkage;Marker_Type=Microsatellites;Significance=Significant;P-value=0.016;Dominance_Effect=0.14;Additive_Effect=0.29
Chr.2	Meat_and_Carcass_QTL	35875501	51250716	QTL_ID=15887;Name=Stearic acid content;Abbrev=FA-C18:0;PUBMED_ID=22221022;trait_ID=250;Trait=Stearic acid content;Coord_src=cM;FlankMarker=SWR1445,SW1686;breed=duroc;PTO_name=meat fatty acid C18:0 content;Map_Type=Linkage;Marker_Type=Microsatellites;Model=Mendelian;Test_Base=Genome-wise;Significance=Significant;LOD-score=2.09
Chr.2	Health_QTL	39552183	128683863	QTL_ID=37560;Name=Actinobacillus pleuropneumoniae susceptibility;Abbrev=APSUS;PUBMED_ID=24445419;trait_ID=817;Trait=Actinobacillus pleuropneumoniae susceptibility;Coord_src=cM;breed=german landrace,Hampshire;CMO_name=disease process measurement;Map_Type=Linkage;Model=Mendelian;Test_Base=Genome-wise;Significance=Significant;P-value=<0.05;F-Stat=9.92;Variance=9.18;Dominance_Effect=-0.79;Additive_Ef…
Chr.2	Meat_and_Carcass_QTL	40889158	56598616	QTL_ID=3867;Name=Leaf fat weight;Abbrev=LFW;PUBMED_ID=11808631;trait_ID=172;Trait=Leaf fat weight;Coord_src=cM;VTO_name=internal adipose amount;Map_Type=Linkage;P-value=<0.05
Chr.2	Health_QTL	42337548	127012644	QTL_ID=37561;Name=Actinobacillus pleuropneumoniae susceptibility;Abbrev=APSUS;PUBMED_ID=24445419;trait_ID=817;Trait=Actinobacillus pleuropneumoniae susceptibility;Coord_src=cM;breed=german landrace,Hampshire;CMO_name=disease process measurement;Map_Type=Linkage;Model=Mendelian;Test_Base=Genome-wise;Significance=Significant;P-value=<0.05;F-Stat=9.98;Variance=9.11;Dominance_Effect=-1.04;Additive_Ef…
Chr.2	Meat_and_Carcass_QTL	46125644	56598616	QTL_ID=3868;Name=Loin muscle area;Abbrev=LMA;PUBMED_ID=11808631;trait_ID=86;Trait=Loin muscle area;Coord_src=cM;VTO_name=longissimus thoracis muscle area;Map_Type=Linkage;P-value=<0.05
Chr.2	Meat_and_Carcass_QTL	46794132	63951980	QTL_ID=809;Name=Lean cuts percentage;Abbrev=LEANCUTP;PUBMED_ID=ISU0006;trait_ID=281;Trait=Lean cuts percentage;Coord_src=cM;FlankMarker=SW240,MYOD1;PTO_name=dressed carcass composition trait;Map_Type=Linkage;Marker_Type=Microsatellites;Significance=Significant;Variance=10%
Chr.2	Meat_and_Carcass_QTL	46794132	63951980	QTL_ID=897;Name=Lean meat percentage;Abbrev=LEANP;PUBMED_ID=ISU0009;trait_ID=84;Trait=Lean meat percentage;Coord_src=cM;FlankMarker=SW240,MYOD1;PTO_name=dressed carcass muscle percentage;Map_Type=Linkage;Marker_Type=Microsatellites;Significance=Significant;F-Stat=16.8;Variance=10;Dominance_Effect=-0.44;Additive_Effect=-1.49
Chr.2	Meat_and_Carcass_QTL	46794132	63951980	QTL_ID=899;Name=Dressing percentage;Abbrev=DRESS%;PUBMED_ID=ISU0009;trait_ID=223;Trait=Dressing percentage;Coord_src=cM;FlankMarker=SW240,MYOD1;PTO_name=dressing percentage;Map_Type=Linkage;Marker_Type=Microsatellites;Significance=Significant;F-Stat=13.5;Variance=8.0;Dominance_Effect=-0.10;Additive_Effect=-0.72
Chr.2	Meat_and_Carcass_QTL	46794132	63951980	QTL_ID=900;Name=Fat-cuts percentage;Abbrev=FATCP;PUBMED_ID=ISU0009;trait_ID=280;Trait=Fat-cuts percentage;Coord_src=cM;FlankMarker=SW240,MYOD1;PTO_name=dressed carcass composition trait;Map_Type=Linkage;Marker_Type=Microsatellites;Significance=Significant;F-Stat=11.4;Variance=6.8;Dominance_Effect=0.22;Additive_Effect=1.09
Chr.2	Meat_and_Carcass_QTL	46794132	63951980	QTL_ID=901;Name=Fat-cuts percentage;Abbrev=FATCP;PUBMED_ID=ISU0009;trait_ID=280;Trait=Fat-cuts percentage;Coord_src=cM;FlankMarker=SW240,MYOD1;PTO_name=dressed carcass composition trait;Map_Type=Linkage;Marker_Type=Microsatellites;Significance=Significant;F-Stat=10.2;Variance=6.0;Dominance_Effect=0.03;Additive_Effect=0.07
Chr.2	Meat_and_Carcass_QTL	46794132	63951980	QTL_ID=903;Name=Loin muscle area;Abbrev=LMA;PUBMED_ID=ISU0009;trait_ID=86;Trait=Loin muscle area;Coord_src=cM;FlankMarker=SW240,MYOD1;VTO_name=longissimus thoracis muscle area;Map_Type=Linkage;Marker_Type=Microsatellites;Significance=Significant;F-Stat=9.5;Variance=5.5;Dominance_Effect=-0.02;Additive_Effect=2.0
Chr.2	Meat_and_Carcass_QTL	46794132	63951980	QTL_ID=905;Name=Dressing percentage;Abbrev=DRESS%;PUBMED_ID=ISU0009;trait_ID=223;Trait=Dressing percentage;Coord_src=cM;FlankMarker=SW240,MYOD1;PTO_name=dressing percentage;Map_Type=Linkage;Marker_Type=Microsatellites;Significance=Significant;F-Stat=8.5;Variance=4.9;Dominance_Effect=-0.26;Additive_Effect=-0.44
Chr.2	Exterior_QTL	46794132	66291687	QTL_ID=275;Name=Vertebra number;Abbrev=VNUM;PUBMED_ID=11167524;trait_ID=197;Trait=Vertebra number;Coord_src=cM;FlankMarker=SW240,-,SW942;VTO_name=vertebra quantity;CMO_name=vertebrae number;Map_Type=Linkage;Marker_Type=Microsatellites;Significance=Significant;P-value=< 0.01;F-Stat=15.41;Variance=10.07;Dominance_Effect=0.46;Additive_Effect=0.12
Chr.2	Meat_and_Carcass_QTL	46794132	71639587	QTL_ID=307;Name=Average backfat thickness;Abbrev=BFT;PUBMED_ID=10920235;trait_ID=2;Trait=Average backfat thickness;Coord_src=cM;FlankMarker=SW2513,SW1201,S0091;VTO_name=subcutaneous adipose thickness;CMO_name=back fat thickness;Map_Type=Linkage;Marker_Type=Microsatellites;Model=Imprinted;Test_Base=Genome-wise;Significance=Suggestive;P-value=0.0022;F-Stat=13.58
Chr.2	Meat_and_Carcass_QTL	46794132	63951980	QTL_ID=927;Name=Lean meat percentage;Abbrev=LEANP;PUBMED_ID=ISU0009;trait_ID=84;Trait=Lean meat percentage;Coord_src=cM;FlankMarker=Sw240,MYOD1;PTO_name=dressed carcass muscle percentage;Map_Type=Linkage;Marker_Type=Microsatellites;Significance=Significant;F-Stat=6.3;Variance=3.7;Dominance_Effect=0.06;Additive_Effect=0.86
Chr.2	Meat_and_Carcass_QTL	46794132	63951980	QTL_ID=1253;Name=Fat-cuts percentage;Abbrev=FATCP;PUBMED_ID=ISU0006;trait_ID=280;Trait=Fat-cuts percentage;Coord_src=cM;FlankMarker=SW240,MYOD1;PTO_name=dressed carcass composition trait;Map_Type=Linkage;Marker_Type=Microsatellites;Significance=Significant;Variance=8.4
Chr.2	Meat_and_Carcass_QTL	46794132	61278030	QTL_ID=5686;Name=Side fat thickness;Abbrev=BFS;PUBMED_ID=17459017;trait_ID=12;Trait=Side fat thickness;Coord_src=cM;FlankMarker=SW240,SW1564;breed=duroc,pietrain;VTO_name=subcutaneous adipose thickness;Map_Type=Linkage;Marker_Type=Microsatellites;Model=Mendelian;Test_Base=mosome-wise;Significance=Significant;P-value=<0.05;F-Stat=6.51;Variance=2.24;Dominance_Effect=-0.13;Additive_Effect=-0.12
Chr.2	Meat_and_Carcass_QTL	46794132	73645050	QTL_ID=4025;Name=Percentage type IIa fibers;Abbrev=FIB2AP;PUBMED_ID=15644501;trait_ID=440;Trait=Percentage type IIa fibers;Coord_src=cM;FlankMarker=SW240,SW395;VTO_name=type IIa muscle fiber quantity;Map_Type=Linkage;Marker_Type=Microsatellites;Test_Base=Genome-wise;Significance=Significant;P-value=<0.01;F-Stat=10.7;Dominance_Effect=0.99;Additive_Effect=0.91
Chr.2	Meat_and_Carcass_QTL	46794132	89688753	QTL_ID=4205;Name=androstenone, laboratory;Abbrev=ANDR;PUBMED_ID=15670126;trait_ID=45;Trait=androstenone, laboratory;Coord_src=cM;FlankMarker=SW240;VTO_name=muscle androstenone amount;PTO_name=meat androstenone content;Map_Type=Linkage;Marker_Type=Microsatellites;Significance=Significant;P-value=<0.05;F-Stat=7.2;Dominance_Effect=0.24;Additive_Effect=-0.08
Chr.2	Meat_and_Carcass_QTL	46794132	86791973	QTL_ID=12747;Name=Fat-cuts percentage;Abbrev=FATCP;PUBMED_ID=20667088;trait_ID=280;Trait=Fat-cuts percentage;Coord_src=cM;FlankMarker=SW240;breed=meishan（眉山猪）,pietrain;PTO_name=dressed carcass composition trait;Map_Type=Linkage;Marker_Type=Microsatellites;Model=Mendelian;Test_Base=Genome-wise;Significance=Significant;P-value=<0.05;F-Stat=8.6;Variance=4.7;Dominance_Effect=0.29;Additive_Effect=1.14
Chr.2	Meat_and_Carcass_QTL	46794132	86791973	QTL_ID=12748;Name=Fat to meat ratio;Abbrev=FMR;PUBMED_ID=20667088;trait_ID=652;Trait=Fat to meat ratio;Coord_src=cM;FlankMarker=SW240;breed=meishan（眉山猪）,pietrain;PTO_name=dressed carcass fat-to-muscle ratio;Map_Type=Linkage;Marker_Type=Microsatellites;Model=Mendelian;Test_Base=Genome-wise;Significance=Significant;P-value=<0.05;F-Stat=9.8;Variance=5.4;Dominance_Effect=0.04;Additive_Effect=0.07
Chr.2	Meat_and_Carcass_QTL	46794132	73645050	QTL_ID=16883;Name=Backfat at last rib;Abbrev=LRIBF;PUBMED_ID=21040563;trait_ID=382;Trait=Backfat at last rib;Coord_src=cM;FlankMarker=SW240,SW395;breed=meishan（眉山猪）,Wild boar;VTO_name=subcutaneous adipose thickness;CMO_name=back fat thickness, last rib;Map_Type=Linkage;Marker_Type=Microsatellites;Model=-;Significance=Significant;P-value=<0.05
Chr.2	Production_QTL	46794132	86791973	QTL_ID=16888;Name=Average daily gain;Abbrev=ADG;PUBMED_ID=21040563;trait_ID=144;Trait=Average daily gain;Coord_src=cM;FlankMarker=SW240,S0010;breed=pietrain,Wild boar;VTO_name=postnatal growth trait;CMO_name=average daily body weight gain;Map_Type=Linkage;Marker_Type=Microsatellites;Model=-;Significance=Significant;P-value=<0.05
Chr.2	Meat_and_Carcass_QTL	46794132	73645050	QTL_ID=16898;Name=Carcass weight (hot);Abbrev=HCWT;PUBMED_ID=21040563;trait_ID=77;Trait=Carcass weight (hot);Coord_src=cM;FlankMarker=SW240,SW395;breed=pietrain,Wild boar;PTO_name=dressed carcass weight;CMO_name=carcass weight;Map_Type=Linkage;Marker_Type=Microsatellites;Model=-;Significance=Significant;P-value=<0.05
Chr.2	Health_QTL	46794132	71639587	QTL_ID=17610;Name=Interferon-gamma level;Abbrev=IFNG;PUBMED_ID=21199392;trait_ID=639;Trait=Interferon-gamma level;Coord_src=cM;FlankMarker=SW240,SW834;breed=duroc,pietrain;VTO_name=blood interferon-gamma amount;Map_Type=Linkage;Marker_Type=Microsatellites;Model=Mendelian;Test_Base=mosome-wise;Significance=Significant;P-value=<0.05;F-Stat=5.0;Variance=2.6;Dominance_Effect=20.47;Additive_Effect=-27…
Chr.2	Health_QTL	46794132	61278030	QTL_ID=17715;Name=HDL cholesterol;Abbrev=HDL;PUBMED_ID=21752294;trait_ID=574;Trait=HDL cholesterol;Coord_src=cM;FlankMarker=SW240,SW1564;breed=duroc,pietrain;VTO_name=blood HDL cholesterol amount;CMO_name=blood high density lipoprotein cholesterol level;Map_Type=Linkage;Marker_Type=Microsatellites;Model=Paternally imprinted;Test_Base=mosome-wise;Significance=Significant;LOD-score=2.83;P-value=<0.…
Chr.2	Meat_and_Carcass_QTL	46794132	63951980	QTL_ID=21852;Name=Stiffness;Abbrev=STIFF;PUBMED_ID=22509991;trait_ID=324;Trait=Stiffness;Coord_src=cM;FlankMarker=SW240,MYOD1;breed=meishan（眉山猪）,pietrain,Wild boar;PTO_name=meat stiffening trait;Map_Type=Linkage;Marker_Type=Microsatellites;Model=Mendelian;Test_Base=mosome-wise;Significance=Significant;P-value=<0.05
Chr.2	Meat_and_Carcass_QTL	46794132	113754306	QTL_ID=29690;Name=Carcass length;Abbrev=CRCL;PUBMED_ID=24797173;trait_ID=75;Trait=Carcass length;Coord_src=cM;FlankMarker=SW240,SW1879;breed=Landrace,Korean native pig;PTO_name=dressed carcass length;CMO_name=carcass length;Map_Type=Linkage;Marker_Type=Microsatellites;Model=Mendelian;Test_Base=Genome-wise;Significance=Significant;P-value=<0.05;F-Stat=13.8;Variance=1.4;Additive_Effect=-1.01
Chr.2	Health_QTL	46794132	72196660	QTL_ID=21324;Name=White blood cell number;Abbrev=WBC;PUBMED_ID=22509953;trait_ID=99;Trait=White blood cell number;Coord_src=cM;FlankMarker=SW240,SW2442;breed=Landrace;VTO_name=leukocyte quantity;CMO_name=total white blood cell count;Map_Type=Linkage;Marker_Type=Microsatellites;Model=Mendelian;Test_Base=Genome-wise;Significance=Significant;LOD-score=3.16;P-value=<0.05
Chr.2	Health_QTL	46794132	72196660	QTL_ID=21331;Name=White blood cell number;Abbrev=WBC;PUBMED_ID=22509953;trait_ID=99;Trait=White blood cell number;Coord_src=cM;FlankMarker=SW240,SW2442;breed=Landrace;VTO_name=leukocyte quantity;CMO_name=total white blood cell count;Map_Type=Linkage;Marker_Type=Microsatellites;Model=Mendelian;Test_Base=Genome-wise;Significance=Significant;LOD-score=4.43
Chr.2	Health_QTL	46894405	74915177	QTL_ID=6313;Name=Platelet count;Abbrev=PLTCT;PUBMED_ID=19220229;trait_ID=512;Trait=Platelet count;Coord_src=cM;breed=duroc,Erhualian（二花脸猪）;VTO_name=platelet quantity;CMO_name=platelet count;Map_Type=Linkage;Model=Mendelian;Test_Base=Genome-wise;Significance=Significant;P-value=<0.01;F-Stat=12.07;Variance=2.47;Dominance_Effect=-0.35;Additive_Effect=1.35
Chr.2	Meat_and_Carcass_QTL	46894405	74915177	QTL_ID=7313;Name=pH 24 hr post mortem (ham);Abbrev=pH;PUBMED_ID=16282609;trait_ID=200;Trait=pH 24 hr post mortem (ham);Coord_src=cM;breed=iberian,Landrace;PTO_name=meat pH;Map_Type=Linkage;Model=Mendelian;Test_Base=Comparison-wise;Significance=Significant;P-value=3.8E-6;Dominance_Effect=-0.08;Additive_Effect=0.10
Chr.2	Meat_and_Carcass_QTL	47128375	72196660	QTL_ID=3107;Name=Fat to meat ratio;Abbrev=FMR;PUBMED_ID=16879361;trait_ID=652;Trait=Fat to meat ratio;Coord_src=cM;FlankMarker=S0206,SW828;PTO_name=dressed carcass fat-to-muscle ratio;Map_Type=Linkage;Marker_Type=Microsatellites;Significance=Significant;P-value=<0.05;F-Stat=5.9;Dominance_Effect=-0.082;Additive_Effect=0.017
Chr.2	Meat_and_Carcass_QTL	55696158	147178686	QTL_ID=3938;Name=Ham fat thickness;Abbrev=HFT;PUBMED_ID=17121599;trait_ID=427;Trait=Ham fat thickness;Coord_src=cM;FlankMarker=S0036;PTO_name=ham fat thickness;Map_Type=Linkage;Marker_Type=Microsatellites;P-value=0.59
Chr.2	Meat_and_Carcass_QTL	55696158	147178686	QTL_ID=3982;Name=Meat color b*;Abbrev=CIEb;PUBMED_ID=17121599;trait_ID=423;Trait=Meat color b*;Coord_src=cM;FlankMarker=S0036;PTO_name=meat color yellowness;Map_Type=Linkage;Marker_Type=Microsatellites;P-value=0.07
Chr.2	Meat_and_Carcass_QTL	55696158	147178686	QTL_ID=3984;Name=Water holding capacity;Abbrev=WHC;PUBMED_ID=17121599;trait_ID=44;Trait=Water holding capacity;Coord_src=cM;FlankMarker=S0036;PTO_name=meat water holding capacity;Map_Type=Linkage;Marker_Type=Microsatellites;P-value=0.59
Chr.2	Health_QTL	61278030	156537513	QTL_ID=9615;Name=C3c concentration;Abbrev=C3C;PUBMED_ID=19490209;trait_ID=614;Trait=C3c concentration;Coord_src=cM;FlankMarker=SW1564;breed=duroc;VTO_name=complement protein amount;Map_Type=Linkage;Marker_Type=Microsatellites;Model=Mendelian;Test_Base=Genome-wise;Significance=Significant;P-value=<0.05;F-Stat=11.2;Variance=18.6
Chr.2	Meat_and_Carcass_QTL	61278030	147178686	QTL_ID=5682;Name=pH for Semimembranosus;Abbrev=pH;PUBMED_ID=17459017;trait_ID=403;Trait=pH for Semimembranosus;Coord_src=cM;FlankMarker=SW1564,S0036;breed=duroc,pietrain;VTO_name=muscle pH;PTO_name=meat pH;Map_Type=Linkage;Marker_Type=Microsatellites;Model=Mendelian;Test_Base=mosome-wise;Significance=Significant;P-value=<0.05;F-Stat=7.46;Variance=2.94;Dominance_Effect=-0.02;Additive_Effect=-0.02
Chr.2	Meat_and_Carcass_Association	71639587	147178686	QTL_ID=12102;Name=pH 24 hr post-mortem (loin);Abbrev=pH;PUBMED_ID=17697135;trait_ID=30;Trait=pH 24 hr post-mortem (loin);Coord_src=cM;FlankMarker=SW834,S0036;breed=duroc,pietrain;PTO_name=meat pH;Map_Type=Linkage;Marker_Type=Microsatellites;Model=Mendelian;Test_Base=Comparison-wise;Significance=Significant;P-value=0.0002;gene_ID=397554;gene_IDsrc=NCBIgene
Chr.2	Meat_and_Carcass_Association	71639587	147178686	QTL_ID=12103;Name=Cooking loss;Abbrev=COOKL;PUBMED_ID=17697135;trait_ID=36;Trait=Cooking loss;Coord_src=cM;FlankMarker=SW834,S0036;breed=duroc,pietrain;PTO_name=meat water holding capacity;Map_Type=Linkage;Marker_Type=Microsatellites;Model=Mendelian;Test_Base=Comparison-wise;Significance=Significant;P-value=0.03;gene_ID=397554;gene_IDsrc=NCBIgene
Chr.2	Meat_and_Carcass_Association	71639587	147178686	QTL_ID=12104;Name=Cooking loss;Abbrev=COOKL;PUBMED_ID=17697135;trait_ID=36;Trait=Cooking loss;Coord_src=cM;FlankMarker=SW834,S0036;breed=large white,pietrain,Landrace;PTO_name=meat water holding capacity;Map_Type=Linkage;Marker_Type=Microsatellites;Model=Mendelian;Test_Base=Comparison-wise;Significance=Significant;P-value=0.04;gene_ID=397554;gene_IDsrc=NCBIgene
Chr.2	Meat_and_Carcass_Association	71639587	147178686	QTL_ID=12105;Name=Intramuscular fat content;Abbrev=IMF;PUBMED_ID=17697135;trait_ID=16;Trait=Intramuscular fat content;Coord_src=cM;FlankMarker=SW834,S0036;breed=duroc,pietrain,Landrace;VTO_name=intramuscular adipose amount;PTO_name=intramuscular fat content;Map_Type=Linkage;Marker_Type=Microsatellites;Model=Mendelian;Test_Base=Comparison-wise;Significance=Significant;P-value=0.05;gene_ID=397554;g…
Chr.2	Meat_and_Carcass_Association	71639587	147178686	QTL_ID=12106;Name=Shear force;Abbrev=SHEAR;PUBMED_ID=17697135;trait_ID=42;Trait=Shear force;Coord_src=cM;FlankMarker=SW834,S0036;breed=large white,pietrain,Landrace;PTO_name=meat tenderness;Map_Type=Linkage;Marker_Type=Microsatellites;Model=Mendelian;Test_Base=Comparison-wise;Significance=Significant;P-value=0.03;gene_ID=397554;gene_IDsrc=NCBIgene
Chr.2	Meat_and_Carcass_Association	71639587	147178686	QTL_ID=12107;Name=Ham weight;Abbrev=HAMWT;PUBMED_ID=17697135;trait_ID=216;Trait=Ham weight;Coord_src=cM;FlankMarker=SW834,S0036;breed=pietrain;VTO_name=hindlimb mass;PTO_name=ham weight;Map_Type=Linkage;Marker_Type=Microsatellites;Model=Mendelian;Test_Base=Comparison-wise;Significance=Significant;P-value=0.008;gene_ID=397554;gene_IDsrc=NCBIgene
Chr.2	Meat_and_Carcass_Association	71639587	147178686	QTL_ID=12108;Name=Estimated carcass lean content;Abbrev=ECLC;PUBMED_ID=17697135;trait_ID=217;Trait=Estimated carcass lean content;Coord_src=cM;FlankMarker=SW834,S0036;breed=duroc,pietrain;PTO_name=dressed carcass muscle content;Map_Type=Linkage;Marker_Type=Microsatellites;Model=Mendelian;Test_Base=Comparison-wise;Significance=Significant;P-value=0.009;gene_ID=397554;gene_IDsrc=NCBIgene
Chr.2	Meat_and_Carcass_Association	71639587	147178686	QTL_ID=12109;Name=Ham weight;Abbrev=HAMWT;PUBMED_ID=17697135;trait_ID=216;Trait=Ham weight;Coord_src=cM;FlankMarker=SW834,S0036;breed=duroc,pietrain;VTO_name=hindlimb mass;PTO_name=ham weight;Map_Type=Linkage;Marker_Type=Microsatellites;Model=Mendelian;Test_Base=Comparison-wise;Significance=Significant;P-value=0.0005;gene_ID=397554;gene_IDsrc=NCBIgene
Chr.2	Meat_and_Carcass_QTL	71639587	147178686	QTL_ID=5684;Name=Shear force;Abbrev=SHEAR;PUBMED_ID=17459017;trait_ID=42;Trait=Shear force;Coord_src=cM;FlankMarker=SW834,S0036;breed=duroc,pietrain;PTO_name=meat tenderness;Map_Type=Linkage;Marker_Type=Microsatellites;Model=Mendelian;Test_Base=mosome-wise;Significance=Significant;P-value=<0.05;F-Stat=6.53;Variance=4.52;Dominance_Effect=-0.51;Additive_Effect=-1.82
Chr.2	Meat_and_Carcass_QTL	99381823	142833517	QTL_ID=85;Name=Drip loss;Abbrev=DRIPL;PUBMED_ID=11471059;trait_ID=37;Trait=Drip loss;Coord_src=cM;FlankMarker=SWR2157,SWR345,SWR308;PTO_name=meat water holding capacity;Map_Type=Linkage;Marker_Type=Microsatellites;Significance=Suggestive;F-Stat=5.68;Variance=3.53;Dominance_Effect=0.23;Additive_Effect=0.13
Chr.2	Health_QTL	105063967	136594299	QTL_ID=7483;Name=Body temperature;Abbrev=BTEMP;PUBMED_ID=17336038;trait_ID=559;Trait=Body temperature;Coord_src=cM;FlankMarker=SW803,SW705;breed=meishan（眉山猪）,pietrain;VTO_name=body temperature trait;CMO_name=body temperature;Map_Type=Linkage;Marker_Type=Microsatellites;Model=Mendelian;Test_Base=Genome-wise;Significance=Significant;P-value=<0.05;F-Stat=10.42;Variance=15.7;Dominance_Effect=0.02;Add…
Chr.2	Meat_and_Carcass_QTL	108740649	142833517	QTL_ID=7040;Name=Percentage type IIb fibers;Abbrev=FIB2BP;PUBMED_ID=18641172;trait_ID=441;Trait=Percentage type IIb fibers;Coord_src=cM;FlankMarker=S0378,SWR308;breed=iberian,Landrace;VTO_name=type IIb muscle fiber quantity;Map_Type=Linkage;Marker_Type=Microsatellites;Model=Epistatic;Test_Base=Comparison-wise;Significance=Significant;P-value=3.3E-7;Likelihood_Ratio=36.74
Chr.2	Meat_and_Carcass_QTL	118099476	155980440	QTL_ID=433;Name=Head weight;Abbrev=HEADWT;PUBMED_ID=12486399;trait_ID=83;Trait=Head weight;Coord_src=cM;VTO_name=head mass;Map_Type=Linkage;Significance=Suggestive;P-value=<0.1;F-Stat=6.50;Variance=3.60;Dominance_Effect=-0.16;Additive_Effect=0.06
Chr.2	Meat_and_Carcass_QTL	118099476	143724834	QTL_ID=434;Name=Feet weight;Abbrev=FEETWT;PUBMED_ID=12486399;trait_ID=80;Trait=Feet weight;Coord_src=cM;VTO_name=total foot mass;Map_Type=Linkage;Significance=Suggestive;P-value=<0.1;F-Stat=6.30;Variance=3.30;Dominance_Effect=-0.05;Additive_Effect=0.01
Chr.2	Meat_and_Carcass_QTL	120216353	147178686	QTL_ID=83;Name=Meat color-L;Abbrev=MCOLOR-L;PUBMED_ID=11471059;trait_ID=26;Trait=Meat color-L;Coord_src=cM;FlankMarker=SW1844,SW2192,S0036;PTO_name=meat color reflectivity;Map_Type=Linkage;Marker_Type=Microsatellites;Significance=Suggestive;F-Stat=7.24;Variance=3.94;Dominance_Effect=0.38;Additive_Effect=0.22
Chr.2	Meat_and_Carcass_QTL	120216353	147178686	QTL_ID=84;Name=Meat color-L;Abbrev=MCOLOR-L;PUBMED_ID=11471059;trait_ID=26;Trait=Meat color-L;Coord_src=cM;FlankMarker=SW1844,SW2192,S0036;PTO_name=meat color reflectivity;Map_Type=Linkage;Marker_Type=Microsatellites;Significance=Suggestive;F-Stat=6.33;Variance=3.39;Dominance_Effect=0.39;Additive_Effect=0.23
Chr.2	Meat_and_Carcass_QTL	120216353	142833517	QTL_ID=87;Name=Water holding capacity;Abbrev=WHC;PUBMED_ID=11471059;trait_ID=44;Trait=Water holding capacity;Coord_src=cM;FlankMarker=SW1844,SWR345,SWR308;PTO_name=meat water holding capacity;Map_Type=Linkage;Marker_Type=Microsatellites;Significance=Suggestive;F-Stat=5.85;Variance=2.67;Dominance_Effect=0.01;Additive_Effect=0.01
Chr.2	Meat_and_Carcass_QTL	120216353	142833517	QTL_ID=3802;Name=Meat color-L;Abbrev=MCOLOR-L;PUBMED_ID=15318717;trait_ID=26;Trait=Meat color-L;Coord_src=cM;FlankMarker=SW1844,SWR308;PTO_name=meat color reflectivity;Map_Type=Linkage;Marker_Type=Microsatellites;Significance=Significant;P-value=<0.05;F-Stat=10.6;Additive_Effect=0.82
Chr.2	Meat_and_Carcass_QTL	120216353	142833517	QTL_ID=3803;Name=pH 48 hr post-mortem (loin);Abbrev=pH;PUBMED_ID=15318717;trait_ID=353;Trait=pH 48 hr post-mortem (loin);Coord_src=cM;FlankMarker=SW1844,SWR308;PTO_name=meat pH;Map_Type=Linkage;Marker_Type=Microsatellites;Significance=Significant;P-value=<0.05;F-Stat=13.8;Additive_Effect=-0.03
Chr.2	Health_QTL	120216353	142833517	QTL_ID=17714;Name=Triglyceride level;Abbrev=TRIGL;PUBMED_ID=21752294;trait_ID=576;Trait=Triglyceride level;Coord_src=cM;FlankMarker=SW1844,SWR308;breed=duroc,pietrain;VTO_name=blood triglyceride amount;CMO_name=blood triglyceride level;Map_Type=Linkage;Marker_Type=Microsatellites;Model=Mendelian;Test_Base=mosome-wise;Significance=Significant;LOD-score=1.98;P-value=<0.05;F-Stat=4.64;Variance=3.14;…
Chr.2	Health_QTL	127458302	142833517	QTL_ID=6359;Name=Lactate level;Abbrev=BLACT;PUBMED_ID=19016680;trait_ID=523;Trait=Lactate level;Coord_src=cM;FlankMarker=SWR345,SWR308;breed=meishan（眉山猪）,pietrain;VTO_name=blood lactate amount;CMO_name=blood lactate level;Map_Type=Linkage;Marker_Type=Microsatellites;Model=Mendelian;Test_Base=mosome-wise;Significance=Significant;P-value=<0.05;F-Stat=5.99;Variance=9.88;Dominance_Effect=1.83;Additiv…
Chr.2	Meat_and_Carcass_QTL	132917617	142833517	QTL_ID=2978;Name=Meat color score;Abbrev=mcolor;PUBMED_ID=16441291;trait_ID=173;Trait=Meat color score;Coord_src=cM;FlankMarker=SWR308;PTO_name=meat color;Map_Type=Linkage;Marker_Type=Microsatellites;P-value=0.00036;F-Stat=12.960;Additive_Effect=-2.61
Chr.2	Production_Association	135279607	135435587	QTL_ID=2888;Name=Average daily gain;Abbrev=ADG;PUBMED_ID=16415521;trait_ID=144;Trait=Average daily gain;Coord_src=cM;FlankMarker=SWR308;VTO_name=postnatal growth trait;CMO_name=average daily body weight gain;Map_Type=Linkage;Marker_Type=Microsatellites;P-value=<0.01
Chr.2	Meat_and_Carcass_Association	135279607	135435587	QTL_ID=2906;Name=Average backfat thickness;Abbrev=BFT;PUBMED_ID=16415521;trait_ID=2;Trait=Average backfat thickness;Coord_src=cM;FlankMarker=SWR308;VTO_name=subcutaneous adipose thickness;CMO_name=back fat thickness;Map_Type=Linkage;Marker_Type=Microsatellites;P-value=<0.01
Chr.2	Exterior_QTL	135279607	135435587	QTL_ID=3042;Name=Scrotal/inguinal hernia;Abbrev=IHERN;PUBMED_ID=16672048;trait_ID=358;Trait=Scrotal/inguinal hernia;Coord_src=cM;FlankMarker=SWR308;VTO_name=inguinal canal integrity trait;Map_Type=Linkage;Marker_Type=Microsatellites;P-value=0.01
Chr.2	Meat_and_Carcass_QTL	55696158	99381823	QTL_ID=3985;Name=Cooking loss;Abbrev=COOKL;PUBMED_ID=17121599;trait_ID=36;Trait=Cooking loss;Coord_src=cM;FlankMarker=SWR2157;PTO_name=meat water holding capacity;Map_Type=Linkage;Marker_Type=Microsatellites;P-value=0.30
Chr.2	Meat_and_Carcass_QTL	59383981	113420062	QTL_ID=5251;Name=Shoulder subcutaneous fat thickness;Abbrev=SHOUFATD;PUBMED_ID=18651874;trait_ID=321;Trait=Shoulder subcutaneous fat thickness;Coord_src=cM;breed=large white,meishan（眉山猪）;VTO_name=subcutaneous adipose thickness;Map_Type=Linkage;Model=Mendelian;Test_Base=Genome-wise;Significance=Significant;P-value=<0.01;F-Stat=7.55;Variance=2.36
Chr.2	Health_QTL	61278030	134811666	QTL_ID=12317;Name=Mycoplasma hyopneumoniae antibody titer;Abbrev=MHT;PUBMED_ID=20567833;trait_ID=646;Trait=Mycoplasma hyopneumoniae antibody titer;Coord_src=cM;FlankMarker=SW1564;breed=duroc,pietrain;VTO_name=blood immunoglobulin amount;CMO_name=antibody titer;Map_Type=Linkage;Marker_Type=Microsatellites;Model=Mendelian;Test_Base=mosome-wise;Significance=Significant;P-value=<0.05;F-Stat=6.31;Vari…
Chr.2	Meat_and_Carcass_QTL	67405833	92919776	QTL_ID=21215;Name=Backfat at first rib;Abbrev=1RIBBFT;PUBMED_ID=22497573;trait_ID=171;Trait=Backfat at first rib;Coord_src=cM;breed=duroc,Erhualian（二花脸猪）;VTO_name=subcutaneous adipose thickness;CMO_name=back fat thickness, 1st rib;Map_Type=Linkage;Model=Mendelian;Test_Base=Genome-wise;Significance=Significant;P-value=<0.01;F-Stat=16.71;Variance=1.46;Dominance_Effect=0.13;Additive_Effect=-0.14
Chr.2	Meat_and_Carcass_QTL	67517247	94813824	QTL_ID=21355;Name=Carcass temperature (45 minutes post-mortem);Abbrev=45CARTEMP;PUBMED_ID=22303314;trait_ID=387;Trait=Carcass temperature (45 minutes post-mortem);Coord_src=cM;FlankMarker=SW1026,S0370;breed=duroc,pietrain;PTO_name=carcass temperature;Map_Type=Linkage;Marker_Type=Microsatellites;Model=Mendelian;Test_Base=Comparison-wise;Significance=Significant;P-value=0.001
Chr.2	Meat_and_Carcass_QTL	67517247	94813824	QTL_ID=3225;Name=Off-flavor score;Abbrev=OFFFLAV;PUBMED_ID=17965326;trait_ID=174;Trait=Off-flavor score;Coord_src=cM;FlankMarker=S0370,SW1026;PTO_name=meat flavor intensity;Map_Type=Linkage;Marker_Type=Microsatellites;Significance=Suggestive;LOD-score=3.02;F-Stat=4.7;Dominance_Effect=0.01;Additive_Effect=-0.05
Chr.2	Meat_and_Carcass_QTL	70079783	95705141	QTL_ID=2796;Name=Diameter of type IIb muscle fibers;Abbrev=FIB2BDIAM;PUBMED_ID=16526961;trait_ID=552;Trait=Diameter of type IIb muscle fibers;Coord_src=cM;FlankMarker=SW240,STS2;VTO_name=skeletal muscle fiber size trait;Map_Type=Linkage;Marker_Type=Microsatellites;Significance=Significant;F-Stat=9.4;Variance=17.8;Dominance_Effect=-10.07;Additive_Effect=-7.40
Chr.2	Meat_and_Carcass_QTL	70079783	95705141	QTL_ID=2797;Name=Diameter of type IIa muscle fibers;Abbrev=FIB2ADIAM;PUBMED_ID=16526961;trait_ID=551;Trait=Diameter of type IIa muscle fibers;Coord_src=cM;FlankMarker=SW240,STS2;VTO_name=skeletal muscle fiber size trait;Map_Type=Linkage;Marker_Type=Microsatellites;Significance=Significant;F-Stat=4.7;Dominance_Effect=-4.86;Additive_Effect=-4.86
Chr.2	Meat_and_Carcass_QTL	70079783	95705141	QTL_ID=2798;Name=Diameter of muscle fibers;Abbrev=DIAMF;PUBMED_ID=16526961;trait_ID=336;Trait=Diameter of muscle fibers;Coord_src=cM;FlankMarker=SW240,STS2;VTO_name=skeletal muscle fiber size trait;Map_Type=Linkage;Marker_Type=Microsatellites;Significance=Significant;F-Stat=9.5;Variance=17.9;Dominance_Effect=-8.85;Additive_Effect=-7.04
Chr.2	Health_QTL	70191198	132583374	QTL_ID=37562;Name=Actinobacillus pleuropneumoniae susceptibility;Abbrev=APSUS;PUBMED_ID=24445419;trait_ID=817;Trait=Actinobacillus pleuropneumoniae susceptibility;Coord_src=cM;breed=german landrace,Hampshire;CMO_name=disease process measurement;Map_Type=Linkage;Model=Mendelian;Test_Base=Genome-wise;Significance=Significant;P-value=<0.05;F-Stat=10.40;Variance=8.80;Dominance_Effect=-1.33;Additive_E…
Chr.2	Meat_and_Carcass_QTL	71416758	128795277	QTL_ID=21218;Name=Leaf fat weight;Abbrev=LFW;PUBMED_ID=22497573;trait_ID=172;Trait=Leaf fat weight;Coord_src=cM;breed=duroc,Erhualian（二花脸猪）;VTO_name=internal adipose amount;Map_Type=Linkage;Model=Mendelian;Test_Base=Genome-wise;Significance=Significant;P-value=<0.01;F-Stat=14.06;Variance=1.40;Dominance_Effect=0.08;Additive_Effect=-0.14
Chr.2	Meat_and_Carcass_QTL	73645050	108740649	QTL_ID=16899;Name=Carcass weight (hot);Abbrev=HCWT;PUBMED_ID=21040563;trait_ID=77;Trait=Carcass weight (hot);Coord_src=cM;FlankMarker=SW395,S0378;breed=pietrain,Wild boar;PTO_name=dressed carcass weight;CMO_name=carcass weight;Map_Type=Linkage;Marker_Type=Microsatellites;Model=-;Significance=Significant;P-value=<0.05
Chr.2	Meat_and_Carcass_QTL	74202123	98824750	QTL_ID=21211;Name=Average backfat thickness;Abbrev=BFT;PUBMED_ID=22497573;trait_ID=2;Trait=Average backfat thickness;Coord_src=cM;breed=duroc,Erhualian（二花脸猪）;VTO_name=subcutaneous adipose thickness;CMO_name=back fat thickness;Map_Type=Linkage;Model=Mendelian;Test_Base=Genome-wise;Significance=Significant;P-value=<0.01;F-Stat=11.55;Variance=0.94;Dominance_Effect=0.13;Additive_Effect=-0.08
Chr.2	Meat_and_Carcass_QTL	79995682	94602136	QTL_ID=4273;Name=Average instron (star probe) force;Abbrev=SPF;PUBMED_ID=15484933;trait_ID=34;Trait=Average instron (star probe) force;Coord_src=cM;PTO_name=meat tenderness;Map_Type=Linkage;F-Stat=3.27;Dominance_Effect=0.01;Additive_Effect=-0.14;gene_ID=397135;gene_IDsrc=NCBIgene
Chr.2	Production_QTL	86791973	108740649	QTL_ID=915;Name=Average daily gain;Abbrev=ADG;PUBMED_ID=ISU0009;trait_ID=144;Trait=Average daily gain;Coord_src=cM;FlankMarker=S0010,S0378;VTO_name=postnatal growth trait;CMO_name=average daily body weight gain;Map_Type=Linkage;Marker_Type=Microsatellites;Significance=Significant;F-Stat=7.2;Variance=4.9;Dominance_Effect=-38.8;Additive_Effect=-17.1
Chr.2	Meat_and_Carcass_QTL	86791973	108740649	QTL_ID=919;Name=Ham weight;Abbrev=HAMWT;PUBMED_ID=ISU0009;trait_ID=216;Trait=Ham weight;Coord_src=cM;FlankMarker=S0010,S0378;VTO_name=hindlimb mass;PTO_name=ham weight;Map_Type=Linkage;Marker_Type=Microsatellites;Significance=Significant;F-Stat=5.7;Variance=3.7;Dominance_Effect=-0.34;Additive_Effect=-0.35
Chr.2	Meat_and_Carcass_QTL	86791973	108740649	QTL_ID=920;Name=Backfat weight;Abbrev=BFW;PUBMED_ID=ISU0009;trait_ID=221;Trait=Backfat weight;Coord_src=cM;FlankMarker=S0010,S0378;VTO_name=subcutaneous adipose mass;CMO_name=back fat weight;Map_Type=Linkage;Marker_Type=Microsatellites;Significance=Significant;F-Stat=5.5;Variance=3.6;Dominance_Effect=-0.16;Additive_Effect=-0.11
Chr.2	Meat_and_Carcass_QTL	89800167	94813824	QTL_ID=2977;Name=Shear force;Abbrev=SHEAR;PUBMED_ID=16441291;trait_ID=42;Trait=Shear force;Coord_src=cM;FlankMarker=SW1695,S0370;PTO_name=meat tenderness;Map_Type=Linkage;Marker_Type=Microsatellites;Significance=Significant;P-value=0.00046;F-Stat=11.492;Additive_Effect=1.34
Chr.2	Health_QTL	92474118	127012644	QTL_ID=37573;Name=Actinobacillus pleuropneumoniae susceptibility;Abbrev=APSUS;PUBMED_ID=24445419;trait_ID=817;Trait=Actinobacillus pleuropneumoniae susceptibility;Coord_src=cM;breed=german landrace,Hampshire;CMO_name=disease process measurement;Map_Type=Linkage;Model=Mendelian;Test_Base=Genome-wise;Significance=Significant;P-value=<0.05;F-Stat=10.44;Variance=8.65;Dominance_Effect=-3.21;Additive_E…
Chr.2	Meat_and_Carcass_QTL	99381823	120216353	QTL_ID=15855;Name=Palmitic acid content;Abbrev=FA-C16:0;PUBMED_ID=22221022;trait_ID=231;Trait=Palmitic acid content;Coord_src=cM;FlankMarker=SWR2157,SW1844;breed=duroc;PTO_name=meat fatty acid C16:0 content;Map_Type=Linkage;Marker_Type=Microsatellites;Model=Mendelian;Test_Base=Genome-wise;Significance=Suggestive;LOD-score=1.52
Chr.2	Health_QTL	99381823	134811666	QTL_ID=12316;Name=Change in Mycoplasma hyopneumoniae antibody titer;Abbrev=MHTC;PUBMED_ID=20567833;trait_ID=647;Trait=Change in Mycoplasma hyopneumoniae antibody titer;Coord_src=cM;FlankMarker=SWR2157;breed=duroc,pietrain;VTO_name=immune response trait;CMO_name=change in antibody titer;Map_Type=Linkage;Marker_Type=Microsatellites;Model=Mendelian;Test_Base=mosome-wise;Significance=Significant;P-va…
Chr.2	Meat_and_Carcass_QTL	99381823	116205427	QTL_ID=3055;Name=Meat color b*;Abbrev=CIEb;PUBMED_ID=16543555;trait_ID=423;Trait=Meat color b*;Coord_src=cM;FlankMarker=SWR2157,SW2514;PTO_name=meat color yellowness;Map_Type=Linkage;Marker_Type=Microsatellites;Significance=Significant;P-value=0.0159
Chr.2	Meat_and_Carcass_QTL	99381823	116205427	QTL_ID=3056;Name=Outside ham weight;Abbrev=OHAM;PUBMED_ID=16543555;trait_ID=457;Trait=Outside ham weight;Coord_src=cM;FlankMarker=SWR2157,SW2514;PTO_name=ham composition trait;Map_Type=Linkage;Marker_Type=Microsatellites;Significance=Significant;P-value=0.0312
Chr.2	Meat_and_Carcass_QTL	100718798	114757038	QTL_ID=4026;Name=Percentage type IIa fibers;Abbrev=FIB2AP;PUBMED_ID=15644501;trait_ID=440;Trait=Percentage type IIa fibers;Coord_src=cM;VTO_name=type IIa muscle fiber quantity;Map_Type=Linkage;Test_Base=Genome-wise;Significance=Significant;P-value=<0.01;F-Stat=11.4;Dominance_Effect=0.67;Additive_Effect=0.98
Chr.2	Meat_and_Carcass_QTL	100718798	114757038	QTL_ID=4030;Name=Percentage type IIb fibers;Abbrev=FIB2BP;PUBMED_ID=15644501;trait_ID=441;Trait=Percentage type IIb fibers;Coord_src=cM;VTO_name=type IIb muscle fiber quantity;Map_Type=Linkage;Test_Base=Genome-wise;Significance=Significant;P-value=<0.05;F-Stat=10.4;Dominance_Effect=-0.69;Additive_Effect=-1.50
Chr.2	Reproduction_QTL	109386854	117988061	QTL_ID=7454;Name=Nonfunctional nipples;Abbrev=NNIP;PUBMED_ID=18219525;trait_ID=444;Trait=Nonfunctional nipples;Coord_src=cM;FlankMarker=SW2443;VTO_name=nonfunctional nipple quantity;Map_Type=Linkage;Marker_Type=Microsatellites;Model=Mendelian;Test_Base=Experiment-wise;Significance=Significant;P-value=0.04
Chr.2	Health_QTL	111414600	127012644	QTL_ID=37563;Name=Actinobacillus pleuropneumoniae susceptibility;Abbrev=APSUS;PUBMED_ID=24445419;trait_ID=817;Trait=Actinobacillus pleuropneumoniae susceptibility;Coord_src=cM;breed=german landrace,Hampshire;CMO_name=disease process measurement;Map_Type=Linkage;Model=Mendelian;Test_Base=Genome-wise;Significance=Significant;P-value=<0.05;F-Stat=10.82;Variance=8.14;Dominance_Effect=-1.65;Additive_E…
Chr.2	Exterior_QTL	111893682	112406189	QTL_ID=8747;Name=Umbilical hernia;Abbrev=UMBHERN;PUBMED_ID=19359506;trait_ID=596;Trait=Umbilical hernia;Coord_src=cM;FlankMarker=S0370;breed=duroc,Erhualian（二花脸猪）;VTO_name=abdominal wall integrity trait;Map_Type=Linkage;Marker_Type=Microsatellites;Model=Mendelian;Significance=Significant;P-value=0.017
Chr.2	Meat_and_Carcass_eQTL	93588264	111414600	QTL_ID=21705;Name=Off-flavor score;Abbrev=OFFFLAV;PUBMED_ID=21346809;trait_ID=174;Trait=Off-flavor score;Coord_src=cM;breed=duroc,pietrain;PTO_name=meat flavor intensity;Map_Type=Linkage;Model=-;Test_Base=Genome-wise;Significance=Significant;P-value=0.004
Chr.2	Meat_and_Carcass_QTL	113754306	127458302	QTL_ID=3983;Name=Meat color L*;Abbrev=CIEL;PUBMED_ID=17121599;trait_ID=424;Trait=Meat color L*;Coord_src=cM;FlankMarker=SW1879,SWR345;PTO_name=meat color reflectivity;Map_Type=Linkage;Marker_Type=Microsatellites;Significance=Suggestive;P-value=0.46
Chr.2	Reproduction_QTL	113754306	129463765	QTL_ID=4255;Name=Nonfunctional nipples;Abbrev=NNIP;PUBMED_ID=17032781;trait_ID=444;Trait=Nonfunctional nipples;Coord_src=cM;FlankMarker=SW1879,SW2192;VTO_name=nonfunctional nipple quantity;Map_Type=Linkage;Marker_Type=Microsatellites;Significance=Significant;P-value=<0.01
Chr.2	Exterior_QTL	120216353	127458302	QTL_ID=11850;Name=Hind feet conformation;Abbrev=HFEETC;PUBMED_ID=20163669;trait_ID=119;Trait=Hind feet conformation;Coord_src=cM;FlankMarker=SW1844,SWR345;breed=Landrace;VTO_name=hindlimb conformation trait;Map_Type=Linkage;Marker_Type=Microsatellites;Model=Mendelian;Test_Base=mosome-wise;Significance=Significant;P-value=<0.01;F-Stat=3.9;Variance=0.11;Additive_Effect=0.67
Chr.2	Meat_and_Carcass_QTL	50136570	90245826	QTL_ID=669;Name=Loin muscle depth;Abbrev=LMDEP;PUBMED_ID=12534217;trait_ID=220;Trait=Loin muscle depth;Coord_src=cM;VTO_name=longissimus thoracis muscle thickness;Map_Type=Linkage;F-Stat=10.36;Dominance_Effect=0.99;Additive_Effect=-2.51
Chr.2	Meat_and_Carcass_QTL	67962906	89131680	QTL_ID=670;Name=Loin muscle area;Abbrev=LMA;PUBMED_ID=12534217;trait_ID=86;Trait=Loin muscle area;Coord_src=cM;VTO_name=longissimus thoracis muscle area;Map_Type=Linkage;F-Stat=12.91;Dominance_Effect=0.25;Additive_Effect=-1.84
Chr.2	Meat_and_Carcass_QTL	73645050	89800167	QTL_ID=7309;Name=Carcass weight (hot);Abbrev=HCWT;PUBMED_ID=16282609;trait_ID=77;Trait=Carcass weight (hot);Coord_src=cM;FlankMarker=SW395,SW1695;breed=iberian,Landrace;PTO_name=dressed carcass weight;CMO_name=carcass weight;Map_Type=Linkage;Marker_Type=Microsatellites;Model=Mendelian;Test_Base=Comparison-wise;Significance=Significant;P-value=0.000024;Additive_Effect=2.94
Chr.2	Meat_and_Carcass_QTL	73645050	89800167	QTL_ID=7310;Name=Loin muscle area;Abbrev=LMA;PUBMED_ID=16282609;trait_ID=86;Trait=Loin muscle area;Coord_src=cM;FlankMarker=SW395,SW1695;breed=iberian,Landrace;VTO_name=longissimus thoracis muscle area;Map_Type=Linkage;Marker_Type=Microsatellites;Model=Mendelian;Test_Base=Comparison-wise;Significance=Significant;P-value=9.8E-7;Additive_Effect=-1.71
Chr.2	Exterior_QTL	83338120	89800167	QTL_ID=8899;Name=Ear erectness;Abbrev=EARER;PUBMED_ID=19392826;trait_ID=136;Trait=Ear erectness;Coord_src=cM;FlankMarker=SW1370,SW1695;breed=duroc,Erhualian（二花脸猪）;VTO_name=outer ear prominence;Map_Type=Linkage;Marker_Type=Microsatellites;Model=Mendelian;Test_Base=Genome-wise;Significance=Significant;P-value=<0.01;F-Stat=17.00;Variance=1.36;Dominance_Effect=-0.07;Additive_Effect=-0.14
Chr.2	Reproduction_QTL	83338120	89800167	QTL_ID=21837;Name=Gestation length;Abbrev=GEST;PUBMED_ID=22444258;trait_ID=286;Trait=Gestation length;Coord_src=cM;FlankMarker=SW1370,SW1695;breed=duroc,Erhualian（二花脸猪）;VTO_name=gestation period duration;CMO_name=gestation period length;Map_Type=Linkage;Marker_Type=Microsatellites;Model=Mendelian;Test_Base=Genome-wise;Significance=Significant;P-value=<0.05;F-Stat=11.25;Variance=5.40;Dominance_Eff…
Chr.2	Meat_and_Carcass_QTL	89009123	89231953	QTL_ID=7386;Name=Shear force;Abbrev=SHEAR;PUBMED_ID=17935628;trait_ID=42;Trait=Shear force;Coord_src=cM;breed=duroc,Berkshire;PTO_name=meat tenderness;Map_Type=Linkage;Model=Mendelian;Test_Base=mosome-wise;Significance=Significant;LOD-score=10.96;P-value=<0.01;F-Stat=26.07;Likelihood_Ratio=50.47;Dominance_Effect=-0.05;Additive_Effect=-0.21
Chr.3	Meat_and_Carcass_QTL	0	131458017	QTL_ID=38077;Name=Loin muscle area;Abbrev=LMA;PUBMED_ID=25888076;trait_ID=86;Trait=Loin muscle area;Coord_src=cM;FlankMarker=APR22,SW2532;breed=Landrace,Korean native pig;VTO_name=longissimus thoracis muscle area;Map_Type=Linkage;Marker_Type=Microsatellites;Model=Mendelian;Test_Base=mosome-wise;Significance=Significant;P-value=<0.05;F-Stat=6.1;Variance=1.2;Dominance_Effect=1.337;Additive_Effect=-…
Chr.3	Meat_and_Carcass_QTL	0	131458017	QTL_ID=38078;Name=Shear force;Abbrev=SHEAR;PUBMED_ID=25888076;trait_ID=42;Trait=Shear force;Coord_src=cM;FlankMarker=APR22,SW2532;breed=Landrace,Korean native pig;PTO_name=meat tenderness;Map_Type=Linkage;Marker_Type=Microsatellites;Model=Mendelian;Test_Base=mosome-wise;Significance=Significant;P-value=<0.05;F-Stat=8.2;Variance=0.9;Additive_Effect=-0.152
Chr.3	Meat_and_Carcass_QTL	0	131458017	QTL_ID=38080;Name=Meat color b*;Abbrev=CIEb;PUBMED_ID=25888076;trait_ID=423;Trait=Meat color b*;Coord_src=cM;FlankMarker=APR22,SW2532;breed=Landrace,Korean native pig;PTO_name=meat color yellowness;Map_Type=Linkage;Marker_Type=Microsatellites;Model=Mendelian;Test_Base=mosome-wise;Significance=Significant;P-value=<0.05;F-Stat=11.3;Variance=1.2;Additive_Effect=-0.055
Chr.3	Meat_and_Carcass_QTL	0	131458017	QTL_ID=38081;Name=Meat color chroma;Abbrev=CHROMA;PUBMED_ID=25888076;trait_ID=459;Trait=Meat color chroma;Coord_src=cM;FlankMarker=APR22,SW2532;breed=Landrace,Korean native pig;PTO_name=meat color;Map_Type=Linkage;Marker_Type=Microsatellites;Model=Mendelian;Test_Base=mosome-wise;Significance=Significant;P-value=<0.05;F-Stat=7.2;Variance=0.8;Additive_Effect=-0.085
Chr.3	Reproduction_QTL	0	117529364	QTL_ID=5224;Name=Teat number;Abbrev=TNUM;PUBMED_ID=18651874;trait_ID=167;Trait=Teat number;Coord_src=cM;breed=large white,meishan（眉山猪）;VTO_name=nipple quantity;CMO_name=teat number;Map_Type=Linkage;Model=Mendelian;Test_Base=mosome-wise;Significance=Significant;P-value=<0.05;F-Stat=4.38;Variance=1.99;Dominance_Effect=0.19;Additive_Effect=-0.21
Chr.3	Meat_and_Carcass_QTL	12606956	131458017	QTL_ID=38079;Name=Cooking loss;Abbrev=COOKL;PUBMED_ID=25888076;trait_ID=36;Trait=Cooking loss;Coord_src=cM;FlankMarker=SW2021,SW2532;breed=Landrace,Korean native pig;PTO_name=meat water holding capacity;Map_Type=Linkage;Marker_Type=Microsatellites;Model=Mendelian;Test_Base=mosome-wise;Significance=Significant;P-value=<0.05;F-Stat=5.9;Variance=1.2;Dominance_Effect=1.024;Additive_Effect=-0.141
Chr.3	Meat_and_Carcass_QTL	18097082	103905718	QTL_ID=5693;Name=Side fat thickness;Abbrev=BFS;PUBMED_ID=17459017;trait_ID=12;Trait=Side fat thickness;Coord_src=cM;FlankMarker=SW72,S0002;breed=duroc,pietrain;VTO_name=subcutaneous adipose thickness;Map_Type=Linkage;Marker_Type=Microsatellites;Model=Mendelian;Test_Base=Genome-wise;Significance=Significant;P-value=<0.05;F-Stat=8.32;Variance=2.85;Dominance_Effect=0.34;Additive_Effect=-0.11
Chr.3	Meat_and_Carcass_QTL	26027264	120477765	QTL_ID=3227;Name=pH 45 minutes post mortem;Abbrev=pH;PUBMED_ID=17965326;trait_ID=31;Trait=pH 45 minutes post mortem;Coord_src=cM;FlankMarker=SW2047,ACTG2;PTO_name=meat pH;Map_Type=Linkage;Marker_Type=Microsatellites;Significance=Significant;LOD-score=4.15;F-Stat=6.49;Dominance_Effect=-0.02;Additive_Effect=-0.06;gene_ID=120892;gene_IDsrc=NCBIgene
Chr.3	Meat_and_Carcass_QTL	40769269	95772198	QTL_ID=3815;Name=Off-flavor score;Abbrev=OFFFLAV;PUBMED_ID=15318717;trait_ID=174;Trait=Off-flavor score;Coord_src=cM;FlankMarker=SW1443,SW2408;PTO_name=meat flavor intensity;Map_Type=Linkage;Marker_Type=Microsatellites;Significance=Significant;P-value=<0.01;F-Stat=10.7;Additive_Effect=-0.24
Chr.3	Meat_and_Carcass_QTL	43005987	87537009	QTL_ID=7037;Name=Diameter of type IIb muscle fibers;Abbrev=FIB2BDIAM;PUBMED_ID=18641172;trait_ID=552;Trait=Diameter of type IIb muscle fibers;Coord_src=cM;FlankMarker=S0206,S0216;breed=iberian,Landrace;VTO_name=skeletal muscle fiber size trait;Map_Type=Linkage;Marker_Type=Microsatellites;Model=Epistatic;Test_Base=Comparison-wise;Significance=Significant;P-value=0.00023;Likelihood_Ratio=21.67
Chr.3	Meat_and_Carcass_QTL	59374696	92112114	QTL_ID=895;Name=pH 45 minutes post mortem;Abbrev=pH;PUBMED_ID=ISU0008;trait_ID=31;Trait=pH 45 minutes post mortem;Coord_src=cM;FlankMarker=SW902,SW828,SW314;PTO_name=meat pH;Map_Type=Linkage;Marker_Type=Microsatellites;Significance=Significant;F-Stat=6;Variance=3.4;Dominance_Effect=0.062;Additive_Effect=0.036
Chr.3	Health_QTL	61509745	91502100	QTL_ID=15067;Name=Triglyceride level;Abbrev=TRIGL;PUBMED_ID=22496488;trait_ID=576;Trait=Triglyceride level;Coord_src=cM;FlankMarker=SW1066,SW730;VTO_name=blood triglyceride amount;CMO_name=blood triglyceride level;Map_Type=Linkage;Marker_Type=Microsatellites;Model=Mendelian;Test_Base=Genome-wise;Significance=Suggestive;LOD-score=1.8;F-Stat=8.2;Variance=0.8;Additive_Effect=-1.854
Chr.3	Meat_and_Carcass_QTL	65881512	114479294	QTL_ID=18011;Name=Fat protein content;Abbrev=PCFAT;PUBMED_ID=21926318;trait_ID=653;Trait=Fat protein content;Coord_src=cM;FlankMarker=SW828,SW349;breed=meishan（眉山猪）,pietrain,Wild boar;VTO_name=adipose protein amount;Map_Type=Linkage;Marker_Type=Microsatellites;Model=Maternally imprinted;Significance=Significant;F-Stat=3.24
Chr.3	Meat_and_Carcass_QTL	65881512	92112114	QTL_ID=880;Name=Fat percentage in carcass;Abbrev=FPIC;PUBMED_ID=ISU0008;trait_ID=13;Trait=Fat percentage in carcass;Coord_src=cM;FlankMarker=SW828,SW314;PTO_name=dressed carcass fat percentage;Map_Type=Linkage;Marker_Type=Microsatellites;Significance=Significant;F-Stat=9.3;Variance=9;Dominance_Effect=-1.46;Additive_Effect=-0.89
Chr.3	Meat_and_Carcass_QTL	65881512	92112114	QTL_ID=881;Name=Backfat thickness between 3rd and 4th rib;Abbrev=34RIBBFT;PUBMED_ID=ISU0008;trait_ID=8;Trait=Backfat thickness between 3rd and 4th rib;Coord_src=cM;FlankMarker=SW828,SW314;VTO_name=subcutaneous adipose thickness;CMO_name=back fat thickness;Map_Type=Linkage;Marker_Type=Microsatellites;Significance=Significant;F-Stat=9.1;Variance=5.9;Dominance_Effect=-3.45;Additive_Effect=-1.68
Chr.3	Meat_and_Carcass_QTL	65881512	92112114	QTL_ID=882;Name=Dressing percentage;Abbrev=DRESS%;PUBMED_ID=ISU0008;trait_ID=223;Trait=Dressing percentage;Coord_src=cM;FlankMarker=Sw828,SW314;PTO_name=dressing percentage;Map_Type=Linkage;Marker_Type=Microsatellites;Significance=Significant;F-Stat=8.9;Variance=5.8;Dominance_Effect=0.34;Additive_Effect=0.69
Chr.3	Meat_and_Carcass_QTL	65881512	92112114	QTL_ID=883;Name=Dressing percentage;Abbrev=DRESS%;PUBMED_ID=ISU0008;trait_ID=223;Trait=Dressing percentage;Coord_src=cM;FlankMarker=SW828,SW314;PTO_name=dressing percentage;Map_Type=Linkage;Marker_Type=Microsatellites;Significance=Significant;F-Stat=8.8;Variance=5.7;Dominance_Effect=0.17;Additive_Effect=0.40
Chr.3	Meat_and_Carcass_QTL	65881512	92112114	QTL_ID=884;Name=Average backfat thickness;Abbrev=BFT;PUBMED_ID=ISU0008;trait_ID=2;Trait=Average backfat thickness;Coord_src=cM;FlankMarker=SW828,SW314;VTO_name=subcutaneous adipose thickness;CMO_name=back fat thickness;Map_Type=Linkage;Marker_Type=Microsatellites;Significance=Significant;F-Stat=8.8;Variance=5.6;Dominance_Effect=-2.56;Additive_Effect=-1.54
Chr.3	Meat_and_Carcass_QTL	65881512	92112114	QTL_ID=885;Name=Backfat weight;Abbrev=BFW;PUBMED_ID=ISU0008;trait_ID=221;Trait=Backfat weight;Coord_src=cM;FlankMarker=SW828,SW314;VTO_name=subcutaneous adipose mass;CMO_name=back fat weight;Map_Type=Linkage;Marker_Type=Microsatellites;Significance=Significant;F-Stat=8.4;Variance=5.4;Dominance_Effect=-0.13;Additive_Effect=-0.22
Chr.3	Meat_and_Carcass_QTL	65881512	92112114	QTL_ID=886;Name=Lean meat percentage;Abbrev=LEANP;PUBMED_ID=ISU0008;trait_ID=84;Trait=Lean meat percentage;Coord_src=cM;FlankMarker=SW828,Sw314;PTO_name=dressed carcass muscle percentage;Map_Type=Linkage;Marker_Type=Microsatellites;Significance=Significant;F-Stat=7.5;Variance=4.7;Dominance_Effect=1.59;Additive_Effect=0.94
Chr.3	Meat_and_Carcass_QTL	65881512	92112114	QTL_ID=887;Name=Shoulder external fat weight;Abbrev=EFATSHO;PUBMED_ID=ISU0008;trait_ID=318;Trait=Shoulder external fat weight;Coord_src=cM;FlankMarker=SW828,SW314;PTO_name=shoulder external fat weight;Map_Type=Linkage;Marker_Type=Microsatellites;Significance=Significant;F-Stat=7.5;Variance=4.9;Dominance_Effect=-0.08;Additive_Effect=-0.07
Chr.3	Meat_and_Carcass_QTL	65881512	92112114	QTL_ID=889;Name=External fat on ham;Abbrev=EFATHAM;PUBMED_ID=ISU0008;trait_ID=319;Trait=External fat on ham;Coord_src=cM;FlankMarker=Sw828,SW314;PTO_name=ham external fat weight;Map_Type=Linkage;Marker_Type=Microsatellites;Significance=Significant;F-Stat=7.1;Variance=4.5;Dominance_Effect=-0.13;Additive_Effect=-0.15
Chr.3	Meat_and_Carcass_QTL	67508216	114479294	QTL_ID=3935;Name=Ham fat thickness;Abbrev=HFT;PUBMED_ID=17121599;trait_ID=427;Trait=Ham fat thickness;Coord_src=cM;FlankMarker=SW102,SW349;PTO_name=ham fat thickness;Map_Type=Linkage;Marker_Type=Microsatellites;Significance=Significant;P-value=<0.001
Chr.3	Health_Association	73455852	97470070	QTL_ID=11560;Name=Salmonella count in liver;Abbrev=SECTLIV;PUBMED_ID=19496771;trait_ID=97;Trait=Salmonella count in liver;Coord_src=cM;FlankMarker=SW833;breed=large white;VTO_name=response to bacterial infection trait;Map_Type=Linkage;Marker_Type=Microsatellites;Model=Mendelian;Significance=Significant;P-value=0.006
Chr.3	Health_QTL	73506687	103905718	QTL_ID=17614;Name=Toll-like receptor 2 level;Abbrev=TLR2;PUBMED_ID=21199392;trait_ID=738;Trait=Toll-like receptor 2 level;Coord_src=cM;FlankMarker=SW2570,S0002;breed=duroc,pietrain;VTO_name=toll-like receptor 2 protein amount;Map_Type=Linkage;Marker_Type=Microsatellites;Model=Mendelian;Test_Base=mosome-wise;Significance=Significant;P-value=<0.05;F-Stat=5.8;Variance=3.0;Dominance_Effect=-0.25;Addi…
Chr.3	Production_QTL	73506687	103905718	QTL_ID=17638;Name=Bone mineral density;Abbrev=BMD;PUBMED_ID=21418602;trait_ID=741;Trait=Bone mineral density;Coord_src=cM;FlankMarker=SW2570,S0002;breed=duroc,pietrain;VTO_name=bone mineral mass;CMO_name=bone mineral density;Map_Type=Linkage;Marker_Type=Microsatellites;Model=Mendelian;Test_Base=mosome-wise;Significance=Significant;P-value=<0.01;F-Stat=6.77;Variance=6.09;Dominance_Effect=-0.02;Add…
Chr.3	Health_QTL	73506687	114479294	QTL_ID=6343;Name=Base excess;Abbrev=BASEEX;PUBMED_ID=19076735;trait_ID=520;Trait=Base excess;Coord_src=cM;FlankMarker=SW2570,SW349;breed=meishan（眉山猪）,pietrain;VTO_name=blood acidity-alkalinity balance trait;CMO_name=base excess;Map_Type=Linkage;Marker_Type=Microsatellites;Model=Mendelian;Test_Base=Genome-wise;Significance=Significant;P-value=<0.05;F-Stat=9.03;Variance=14.83;Dominance_Effect=3.41;…
Chr.3	Health_QTL	73506687	114479294	QTL_ID=6367;Name=Creatinine level;Abbrev=CREAT;PUBMED_ID=19016680;trait_ID=524;Trait=Creatinine level;Coord_src=cM;FlankMarker=SW2570,SW349;breed=meishan（眉山猪）,pietrain;VTO_name=blood creatinine amount;CMO_name=serum creatinine level;Map_Type=Linkage;Marker_Type=Microsatellites;Model=Mendelian;Test_Base=mosome-wise;Significance=Significant;P-value=<0.05;F-Stat=5.64;Variance=9.99;Dominance_Effect=-…
Chr.3	Health_QTL	73506687	114479294	QTL_ID=6387;Name=Sodium level;Abbrev=BSOD;PUBMED_ID=19016680;trait_ID=528;Trait=Sodium level;Coord_src=cM;FlankMarker=SW2570,SW349;breed=meishan（眉山猪）,pietrain;VTO_name=blood sodium amount;CMO_name=blood sodium level;Map_Type=Linkage;Marker_Type=Microsatellites;Model=Mendelian;Test_Base=mosome-wise;Significance=Significant;P-value=<0.05;F-Stat=5.83;Variance=10.15;Dominance_Effect=-1.91;Additive_Ef…
Chr.3	Reproduction_QTL	74218370	110819210	QTL_ID=8797;Name=Teat number;Abbrev=TNUM;PUBMED_ID=22443659;trait_ID=167;Trait=Teat number;Coord_src=cM;FlankMarker=S0372,S0397;breed=large white,meishan（眉山猪）;VTO_name=nipple quantity;CMO_name=teat number;Map_Type=Linkage;Marker_Type=Microsatellites;Model=Mendelian;Test_Base=Genome-wise;Significance=Significant;P-value=<0.05;F-Stat=8.6;Variance=1.6;Dominance_Effect=-0.14;Additive_Effect=0.29
Chr.3	Reproduction_QTL	74218370	110819210	QTL_ID=8798;Name=Teat number;Abbrev=TNUM;PUBMED_ID=22443659;trait_ID=167;Trait=Teat number;Coord_src=cM;FlankMarker=S0372,S0397;breed=large white,meishan（眉山猪）;VTO_name=nipple quantity;CMO_name=teat number;Map_Type=Linkage;Marker_Type=Microsatellites;Model=Mendelian;Test_Base=mosome-wise;Significance=Significant;P-value=<0.05;Likelihood_Ratio=53.9
Chr.3	Meat_and_Carcass_QTL	76556757	95772198	QTL_ID=21359;Name=pH 45 minutes post mortem;Abbrev=pH;PUBMED_ID=22303314;trait_ID=31;Trait=pH 45 minutes post mortem;Coord_src=cM;FlankMarker=SW2047,SW2408;breed=duroc,pietrain;PTO_name=meat pH;Map_Type=Linkage;Marker_Type=Microsatellites;Model=Mendelian;Test_Base=mosome-wise;Significance=Significant;P-value=1.20E-4;Dominance_Effect=0.00;Additive_Effect=-0.04
Chr.3	Meat_and_Carcass_QTL	76556757	95772198	QTL_ID=21360;Name=Loin weight;Abbrev=LOINWT;PUBMED_ID=22303314;trait_ID=215;Trait=Loin weight;Coord_src=cM;FlankMarker=SW2047,SW2408;breed=duroc,pietrain;PTO_name=loin weight;Map_Type=Linkage;Marker_Type=Microsatellites;Model=Mendelian;Test_Base=Comparison-wise;Significance=Significant;P-value=4.37E-4;Dominance_Effect=-0.20;Additive_Effect=0.02
Chr.3	Meat_and_Carcass_QTL	76556757	95772198	QTL_ID=3228;Name=Loin weight;Abbrev=LOINWT;PUBMED_ID=17965326;trait_ID=215;Trait=Loin weight;Coord_src=cM;FlankMarker=SW2408,SW2047;PTO_name=loin weight;Map_Type=Linkage;Marker_Type=Microsatellites;Significance=Significant;LOD-score=4.22;F-Stat=6.60;Dominance_Effect=-0.21;Additive_Effect=0.06
Chr.3	Meat_and_Carcass_QTL	76556757	95772198	QTL_ID=3844;Name=pH for Semispinalis Capitis;Abbrev=PH;PUBMED_ID=15473302;trait_ID=409;Trait=pH for Semispinalis Capitis;Coord_src=cM;FlankMarker=SW2047,SW2408;VTO_name=muscle pH;PTO_name=meat pH;Map_Type=Linkage;Marker_Type=Microsatellites;Significance=Significant;P-value=<0.05;F-Stat=5.94;Variance=4.0;Dominance_Effect=0.29;Additive_Effect=-0.05
Chr.3	Meat_and_Carcass_QTL	79139149	87415006	QTL_ID=732;Name=Backfat at rump;Abbrev=BFTR;PUBMED_ID=12200857;trait_ID=289;Trait=Backfat at rump;Coord_src=cM;VTO_name=subcutaneous adipose thickness;CMO_name=back fat thickness;Map_Type=Linkage;LOD-score=2.300;F-Stat=5.81;Variance=5.88;Dominance_Effect=-0.49;Additive_Effect=-0.21
Chr.3	Meat_and_Carcass_QTL	79139149	87415006	QTL_ID=756;Name=Lean meat weight;Abbrev=LEANWT;PUBMED_ID=15639980;trait_ID=88;Trait=Lean meat weight;Coord_src=cM;PTO_name=dressed carcass muscle weight;Map_Type=Linkage;LOD-score=2.42;F-Stat=4.05;Dominance_Effect=0.48;Additive_Effect=1.40
Chr.3	Production_QTL	80826855	95772198	QTL_ID=21841;Name=Body weight (weaning);Abbrev=WWT;PUBMED_ID=22444258;trait_ID=199;Trait=Body weight (weaning);Coord_src=cM;FlankMarker=S0352,SW2408;breed=duroc,Erhualian（二花脸猪）;VTO_name=body mass;CMO_name=body weight;Map_Type=Linkage;Marker_Type=Microsatellites;Model=Mendelian;Test_Base=mosome-wise;Significance=Significant;LOD-score=2.45;P-value=<0.05;F-Stat=5.80;Variance=3.96;Likelihood_Ratio=11…
Chr.3	Meat_and_Carcass_QTL	82860235	95772198	QTL_ID=2979;Name=Carcass weight (hot);Abbrev=HCWT;PUBMED_ID=16441291;trait_ID=77;Trait=Carcass weight (hot);Coord_src=cM;FlankMarker=SW142,SW2408;PTO_name=dressed carcass weight;CMO_name=carcass weight;Map_Type=Linkage;Marker_Type=Microsatellites;Significance=Significant;P-value=0.00016;F-Stat=14.562
Chr.3	Meat_and_Carcass_QTL	83978594	122917821	QTL_ID=21221;Name=Intestinal fat weight;Abbrev=CFW;PUBMED_ID=22497573;trait_ID=302;Trait=Intestinal fat weight;Coord_src=cM;breed=duroc,Erhualian（二花脸猪）;VTO_name=intestinal adipose mass;Map_Type=Linkage;Model=Mendelian;Test_Base=Genome-wise;Significance=Significant;P-value=<0.01;F-Stat=16.8;Variance=2.40;Dominance_Effect=0.01;Additive_Effect=-0.08
Chr.3	Meat_and_Carcass_QTL	84781779	96351711	QTL_ID=13280;Name=Head weight;Abbrev=HEADWT;PUBMED_ID=20528845;trait_ID=83;Trait=Head weight;Coord_src=cM;breed=duroc,Erhualian（二花脸猪）;VTO_name=head mass;Map_Type=Linkage;Model=Mendelian;Test_Base=Genome-wise;Significance=Significant;P-value=<0.05;F-Stat=24.2;Variance=3.3;Dominance_Effect=0.22;Additive_Effect=-0.38
Chr.3	Production_QTL	86113643	92112114	QTL_ID=3936;Name=Average daily gain;Abbrev=ADG;PUBMED_ID=17121599;trait_ID=144;Trait=Average daily gain;Coord_src=cM;FlankMarker=S0167,SW314;VTO_name=postnatal growth trait;CMO_name=average daily body weight gain;Map_Type=Linkage;Marker_Type=Microsatellites;Significance=Suggestive;P-value=0.36
Chr.3	Health_QTL	86113643	95772198	QTL_ID=12281;Name=Segmented neutrophil number;Abbrev=SNEUT;PUBMED_ID=20584270;trait_ID=445;Trait=Segmented neutrophil number;Coord_src=cM;FlankMarker=S0167,SW2408;breed=large white,Landrace;VTO_name=neutrophil quantity;CMO_name=blood neutrophil count;Map_Type=Linkage;Marker_Type=Microsatellites;Model=Mendelian;Test_Base=Comparison-wise;Significance=Significant;P-value=2.82E-04;Likelihood_Ratio=16…
Chr.3	Exterior_QTL	86113643	103905718	QTL_ID=8934;Name=Hind leg conformation;Abbrev=HLEGC;PUBMED_ID=ISU0038;trait_ID=128;Trait=Hind leg conformation;Coord_src=cM;FlankMarker=S0167,S0002;breed=large white,meishan（眉山猪）;VTO_name=hindlimb conformation trait;Map_Type=Linkage;Marker_Type=Microsatellites;Model=Mendelian;Test_Base=mosome-wise;Significance=Significant;P-value=<0.05;F-Stat=6.12;Variance=0.035;Dominance_Effect=0.190;Additive_Ef…
Chr.3	Meat_and_Carcass_QTL	40769269	86113643	QTL_ID=3946;Name=Carcass length;Abbrev=CRCL;PUBMED_ID=17121599;trait_ID=75;Trait=Carcass length;Coord_src=cM;FlankMarker=SW1443;PTO_name=dressed carcass length;CMO_name=carcass length;Map_Type=Linkage;Marker_Type=Microsatellites;Significance=Suggestive;P-value=0.62
Chr.3	Production_QTL	59374696	86113643	QTL_ID=8946;Name=Physis score;Abbrev=PHYSC;PUBMED_ID=ISU0038;trait_ID=601;Trait=Physis score;Coord_src=cM;FlankMarker=SW902,S0167;breed=large white,meishan（眉山猪）;VTO_name=epiphyseal plate morphology trait;Map_Type=Linkage;Marker_Type=Microsatellites;Model=Mendelian;Test_Base=Comparison-wise;Significance=Significant;P-value=<0.05;F-Stat=4.55;Variance=0.028;Dominance_Effect=0.460;Additive_Effect=-0.…
Chr.3	Exterior_QTL	80826855	86113643	QTL_ID=11846;Name=Front leg conformation;Abbrev=FRLEGC;PUBMED_ID=20163669;trait_ID=127;Trait=Front leg conformation;Coord_src=cM;FlankMarker=S0352,S0167;breed=Landrace;VTO_name=forelimb conformation trait;Map_Type=Linkage;Marker_Type=Microsatellites;Model=Mendelian;Test_Base=mosome-wise;Significance=Significant;P-value=<0.05;F-Stat=3.4;Variance=0.09;Additive_Effect=0.62
Chr.3	Exterior_QTL	80826855	86113643	QTL_ID=11851;Name=Leg conformation (overall);Abbrev=LCONF;PUBMED_ID=20163669;trait_ID=629;Trait=Leg conformation (overall);Coord_src=cM;FlankMarker=S0352,S0167;breed=Landrace;VTO_name=limb conformation trait;Map_Type=Linkage;Marker_Type=Microsatellites;Model=Mendelian;Test_Base=mosome-wise;Significance=Significant;P-value=<0.01;F-Stat=4.3;Variance=0.13;Additive_Effect=1.17
Chr.3	Exterior_QTL	80826855	86113643	QTL_ID=11854;Name=Feet and leg conformation;Abbrev=FLCONF;PUBMED_ID=20163669;trait_ID=117;Trait=Feet and leg conformation;Coord_src=cM;FlankMarker=S0352,S0167;breed=Landrace;VTO_name=limb conformation trait;Map_Type=Linkage;Marker_Type=Microsatellites;Model=Mendelian;Test_Base=mosome-wise;Significance=Significant;P-value=<0.05;F-Stat=3.9;Variance=0.11;Additive_Effect=1.73
Chr.3	Meat_and_Carcass_QTL	84893615	86113643	QTL_ID=3945;Name=Backfat at first rib;Abbrev=1RIBBFT;PUBMED_ID=17121599;trait_ID=171;Trait=Backfat at first rib;Coord_src=cM;FlankMarker=S0358,S0167;VTO_name=subcutaneous adipose thickness;CMO_name=back fat thickness, 1st rib;Map_Type=Linkage;Marker_Type=Microsatellites;Significance=Suggestive;P-value=0.35
Chr.3	Exterior_QTL	92112114	114479294	QTL_ID=21315;Name=rhinitis;Abbrev=RHIN;PUBMED_ID=22509953;trait_ID=141;Trait=rhinitis;Coord_src=cM;FlankMarker=SW314,SW349;breed=Landrace;CMO_name=disease process measurement;Map_Type=Linkage;Marker_Type=Microsatellites;Model=Mendelian;Test_Base=Genome-wise;Significance=Suggestive;LOD-score=1.52
Chr.3	Meat_and_Carcass_QTL	95772198	111429224	QTL_ID=7530;Name=Average backfat thickness;Abbrev=BFT;PUBMED_ID=18096115;trait_ID=2;Trait=Average backfat thickness;Coord_src=cM;FlankMarker=SW2408,SW1327;breed=french landrace,large white;VTO_name=subcutaneous adipose thickness;CMO_name=back fat thickness;Map_Type=Linkage;Marker_Type=Microsatellites;Model=Mendelian;Test_Base=mosome-wise;Significance=Significant;P-value=0.009;Additive_Effect=1.2
Chr.3	Meat_and_Carcass_QTL	98008916	112445914	QTL_ID=17791;Name=Backfat at mid-back;Abbrev=BFM;PUBMED_ID=21875434;trait_ID=11;Trait=Backfat at mid-back;Coord_src=cM;breed=duroc,large white,pietrain,Hampshire;VTO_name=subcutaneous adipose thickness;CMO_name=back fat thickness, midpoint;Map_Type=Linkage;Model=Mendelian;Test_Base=Genome-wise;Significance=Significant;P-value=<0.05;Variance=8.6;Likelihood_Ratio=12.4
Chr.3	Reproduction_QTL	98415592	114479294	QTL_ID=4250;Name=Teat number;Abbrev=TNUM;PUBMED_ID=17032781;trait_ID=167;Trait=Teat number;Coord_src=cM;FlankMarker=APOB,SW349;VTO_name=nipple quantity;CMO_name=teat number;Map_Type=Linkage;Marker_Type=Microsatellites;Significance=Significant;P-value=<0.01
Chr.3	Reproduction_QTL	98415592	114479294	QTL_ID=4256;Name=Nonfunctional nipples;Abbrev=NNIP;PUBMED_ID=17032781;trait_ID=444;Trait=Nonfunctional nipples;Coord_src=cM;FlankMarker=APOB,SW349;VTO_name=nonfunctional nipple quantity;Map_Type=Linkage;Marker_Type=Microsatellites;Significance=Significant;P-value=<0.05
Chr.3	Meat_and_Carcass_QTL	98415592	131458017	QTL_ID=877;Name=Dressing percentage;Abbrev=DRESS%;PUBMED_ID=ISU0008;trait_ID=223;Trait=Dressing percentage;Coord_src=cM;FlankMarker=APOB,SW349,SW2532;PTO_name=dressing percentage;Map_Type=Linkage;Marker_Type=Microsatellites;Significance=Significant;F-Stat=6.6;Variance=4;Dominance_Effect=-0.41;Additive_Effect=-0.41
Chr.3	Meat_and_Carcass_eQTL	104119222	110626038	QTL_ID=21608;Name=Thawing loss;Abbrev=THAWL;PUBMED_ID=20950486;trait_ID=637;Trait=Thawing loss;Coord_src=cM;breed=duroc,pietrain;PTO_name=meat water holding capacity;Map_Type=Linkage;Test_Base=mosome-wise;Significance=Suggestive;LOD-score=2;F-Stat=6.3
Chr.3	Meat_and_Carcass_eQTL	104119222	110626038	QTL_ID=21607;Name=Shear force;Abbrev=SHEAR;PUBMED_ID=20950486;trait_ID=42;Trait=Shear force;Coord_src=cM;breed=duroc,pietrain;PTO_name=meat tenderness;Map_Type=Linkage;Test_Base=mosome-wise;Significance=Suggestive;LOD-score=2;F-Stat=6.3
Chr.3	Meat_and_Carcass_eQTL	104119222	110626038	QTL_ID=21604;Name=pH 24 hr post mortem (ham);Abbrev=pH;PUBMED_ID=20950486;trait_ID=200;Trait=pH 24 hr post mortem (ham);Coord_src=cM;breed=duroc,pietrain;PTO_name=meat pH;Map_Type=Linkage;Test_Base=mosome-wise;Significance=Suggestive;LOD-score=2;F-Stat=4.96
Chr.3	Meat_and_Carcass_eQTL	104119222	110626038	QTL_ID=21605;Name=pH 24 hr post-mortem (loin);Abbrev=pH;PUBMED_ID=20950486;trait_ID=30;Trait=pH 24 hr post-mortem (loin);Coord_src=cM;breed=duroc,pietrain;PTO_name=meat pH;Map_Type=Linkage;Test_Base=mosome-wise;Significance=Suggestive;LOD-score=2;F-Stat=6.2
Chr.3	Meat_and_Carcass_eQTL	104119222	110626038	QTL_ID=21606;Name=pH 24 hr post-mortem (loin);Abbrev=pH;PUBMED_ID=20950486;trait_ID=30;Trait=pH 24 hr post-mortem (loin);Coord_src=cM;breed=duroc,pietrain;PTO_name=meat pH;Map_Type=Linkage;Test_Base=mosome-wise;Significance=Suggestive;LOD-score=2;F-Stat=6.3
Chr.3	Meat_and_Carcass_eQTL	104119222	110626038	QTL_ID=21603;Name=pH 24 hr post mortem (ham);Abbrev=pH;PUBMED_ID=20950486;trait_ID=200;Trait=pH 24 hr post mortem (ham);Coord_src=cM;breed=duroc,pietrain;PTO_name=meat pH;Map_Type=Linkage;Test_Base=mosome-wise;Significance=Suggestive;LOD-score=2;F-Stat=6.3
Chr.3	Meat_and_Carcass_eQTL	104119222	110626038	QTL_ID=21600;Name=45 min-24 h pH decline;Abbrev=PHDEC;PUBMED_ID=20950486;trait_ID=383;Trait=45 min-24 h pH decline;Coord_src=cM;breed=duroc,pietrain;PTO_name=meat pH;Map_Type=Linkage;Test_Base=mosome-wise;Significance=Suggestive;LOD-score=2;F-Stat=7.11
Chr.3	Meat_and_Carcass_eQTL	104119222	110626038	QTL_ID=21601;Name=pH 24 hr post mortem (ham);Abbrev=pH;PUBMED_ID=20950486;trait_ID=200;Trait=pH 24 hr post mortem (ham);Coord_src=cM;breed=duroc,pietrain;PTO_name=meat pH;Map_Type=Linkage;Test_Base=mosome-wise;Significance=Suggestive;LOD-score=2;F-Stat=5.9
Chr.3	Meat_and_Carcass_eQTL	104119222	110626038	QTL_ID=21602;Name=pH 24 hr post mortem (ham);Abbrev=pH;PUBMED_ID=20950486;trait_ID=200;Trait=pH 24 hr post mortem (ham);Coord_src=cM;breed=duroc,pietrain;PTO_name=meat pH;Map_Type=Linkage;Test_Base=mosome-wise;Significance=Suggestive;LOD-score=2;F-Stat=6.2
Chr.3	Meat_and_Carcass_eQTL	104119222	110626038	QTL_ID=21598;Name=Conductivity 24 hours postmortem (ham);Abbrev=cond;PUBMED_ID=20950486;trait_ID=410;Trait=Conductivity 24 hours postmortem (ham);Coord_src=cM;breed=duroc,pietrain;VTO_name=skeletal muscle conductivity trait;PTO_name=meat conductivity;Map_Type=Linkage;Test_Base=mosome-wise;Significance=Suggestive;LOD-score=2;F-Stat=7.11
Chr.3	Meat_and_Carcass_eQTL	104119222	110626038	QTL_ID=21599;Name=45 min-24 h pH decline;Abbrev=PHDEC;PUBMED_ID=20950486;trait_ID=383;Trait=45 min-24 h pH decline;Coord_src=cM;breed=duroc,pietrain;PTO_name=meat pH;Map_Type=Linkage;Test_Base=mosome-wise;Significance=Suggestive;LOD-score=2;F-Stat=4.96
Chr.3	Meat_and_Carcass_eQTL	104119222	110626038	QTL_ID=21596;Name=Drip loss;Abbrev=DRIPL;PUBMED_ID=20950486;trait_ID=37;Trait=Drip loss;Coord_src=cM;breed=duroc,pietrain;PTO_name=meat water holding capacity;Map_Type=Linkage;Test_Base=mosome-wise;Significance=Suggestive;LOD-score=2;F-Stat=6.3
Chr.3	Meat_and_Carcass_eQTL	104119222	110626038	QTL_ID=21597;Name=Conductivity 24 hours post-mortem;Abbrev=COND;PUBMED_ID=20950486;trait_ID=33;Trait=Conductivity 24 hours post-mortem;Coord_src=cM;breed=duroc,pietrain;VTO_name=skeletal muscle conductivity trait;PTO_name=meat conductivity;Map_Type=Linkage;Test_Base=mosome-wise;Significance=Suggestive;LOD-score=2;F-Stat=4.96
Chr.3	Meat_and_Carcass_eQTL	104119222	110626038	QTL_ID=21595;Name=Drip loss;Abbrev=DRIPL;PUBMED_ID=20950486;trait_ID=37;Trait=Drip loss;Coord_src=cM;breed=duroc,pietrain;PTO_name=meat water holding capacity;Map_Type=Linkage;Test_Base=mosome-wise;Significance=Suggestive;LOD-score=2;F-Stat=6.2
Chr.3	Meat_and_Carcass_QTL	105329084	121392786	QTL_ID=5545;Name=muscle protein percentage;Abbrev=MPROT;PUBMED_ID=18304368;trait_ID=53;Trait=muscle protein percentage;Coord_src=cM;breed=finnish landrace,Hampshire;VTO_name=muscle protein amount;PTO_name=meat protein content;Map_Type=Linkage;Model=Mendelian;Test_Base=Genome-wise;Significance=Significant;P-value=<0.05;F-Stat=9.1;Variance=10.1;Dominance_Effect=0.3;Additive_Effect=0.4
Chr.3	Meat_and_Carcass_QTL	0	43005987	QTL_ID=3226;Name=45 min-24 h pH decline;Abbrev=PHDEC;PUBMED_ID=17965326;trait_ID=383;Trait=45 min-24 h pH decline;Coord_src=cM;FlankMarker=ACTG2,S0206;PTO_name=meat pH;Map_Type=Linkage;Marker_Type=Microsatellites;Significance=Significant;LOD-score=3.65;F-Stat=5.7;Dominance_Effect=-0.03;Additive_Effect=-0.05;gene_ID=120892;gene_IDsrc=NCBIgene
Chr.3	Health_QTL	0	78285130	QTL_ID=15085;Name=Lactate dehydrogenase level;Abbrev=LDH;PUBMED_ID=22496488;trait_ID=769;Trait=Lactate dehydrogenase level;Coord_src=cM;FlankMarker=APR22,SW2047;VTO_name=blood lactate dehydrogenase amount;CMO_name=blood lactate dehydrogenase activity level;Map_Type=Linkage;Marker_Type=Microsatellites;Model=Mendelian;Test_Base=Genome-wise;Significance=Suggestive;LOD-score=1.8;F-Stat=8.3;Variance=0…
Chr.3	Meat_and_Carcass_QTL	0	43005987	QTL_ID=893;Name=Abdominal fat weight;Abbrev=ABDF;PUBMED_ID=ISU0008;trait_ID=1;Trait=Abdominal fat weight;Coord_src=cM;FlankMarker=SW72,S0206;VTO_name=abdominal adipose mass;CMO_name=abdominal fat weight;Map_Type=Linkage;Marker_Type=Microsatellites;F-Stat=6.4;Variance=3.6;Dominance_Effect=-0.08;Additive_Effect=-0.08
Chr.3	Reproduction_QTL	3050070	71168300	QTL_ID=515;Name=Corpus luteum number;Abbrev=CLN;PUBMED_ID=10375216;trait_ID=160;Trait=Corpus luteum number;Coord_src=cM;VTO_name=corpus luteum quantity;Map_Type=Linkage;F-Stat=12.72;Additive_Effect=-2.20
Chr.3	Meat_and_Carcass_QTL	6201809	43005987	QTL_ID=16861;Name=Carcass weight (hot);Abbrev=HCWT;PUBMED_ID=21040563;trait_ID=77;Trait=Carcass weight (hot);Coord_src=cM;FlankMarker=S0206;breed=meishan（眉山猪）,pietrain,Wild boar;PTO_name=dressed carcass weight;CMO_name=carcass weight;Map_Type=Linkage;Marker_Type=Microsatellites;Model=Mendelian;Test_Base=Comparison-wise;Significance=Significant;P-value=0.0001;F-Stat=3.34
Chr.3	Meat_and_Carcass_QTL	12606956	43005987	QTL_ID=21356;Name=Carcass temperature (45 minutes post-mortem);Abbrev=45CARTEMP;PUBMED_ID=22303314;trait_ID=387;Trait=Carcass temperature (45 minutes post-mortem);Coord_src=cM;FlankMarker=SW2021,S0206;breed=duroc,pietrain;PTO_name=carcass temperature;Map_Type=Linkage;Marker_Type=Microsatellites;Model=Mendelian;Test_Base=Comparison-wise;Significance=Significant;P-value=1.86E-5
Chr.3	Exterior_QTL	12606956	43005987	QTL_ID=8855;Name=Ear weight;Abbrev=EARWT;PUBMED_ID=19392826;trait_ID=600;Trait=Ear weight;Coord_src=cM;FlankMarker=SW2021,SW2527;breed=duroc,Erhualian（二花脸猪）;VTO_name=outer ear size trait;Map_Type=Linkage;Marker_Type=Microsatellites;Model=Mendelian;Test_Base=mosome-wise;Significance=Significant;F-Stat=6.13;Variance=0.37;Dominance_Effect=-3.49;Additive_Effect=-8.90
Chr.3	Exterior_QTL	12606956	43005987	QTL_ID=8900;Name=Ear erectness;Abbrev=EARER;PUBMED_ID=19392826;trait_ID=136;Trait=Ear erectness;Coord_src=cM;FlankMarker=SW2021,SW2527;breed=duroc,Erhualian（二花脸猪）;VTO_name=outer ear prominence;Map_Type=Linkage;Marker_Type=Microsatellites;Model=Mendelian;Test_Base=mosome-wise;Significance=Significant;F-Stat=8.46;Variance=0.63;Dominance_Effect=-0.10;Additive_Effect=-0.12
Chr.3	Meat_and_Carcass_QTL	17588737	53274556	QTL_ID=300;Name=pH 24 hr post-mortem (loin);Abbrev=pH;PUBMED_ID=12462246;trait_ID=30;Trait=pH 24 hr post-mortem (loin);Coord_src=cM;FlankMarker=SW833,SE47329,SW139;PTO_name=meat pH;Map_Type=Linkage;Marker_Type=Microsatellites;Significance=Suggestive;P-value=0.0800;F-Stat=7.73;Dominance_Effect=0.04;Additive_Effect=0.11
Chr.3	Meat_and_Carcass_QTL	18097082	43005987	QTL_ID=875;Name=Carcass length;Abbrev=CRCL;PUBMED_ID=ISU0008;trait_ID=75;Trait=Carcass length;Coord_src=cM;FlankMarker=SW72,S0206;PTO_name=dressed carcass length;CMO_name=carcass length;Map_Type=Linkage;Marker_Type=Microsatellites;Significance=Significant;F-Stat=8.6;Variance=5.4;Dominance_Effect=1.77;Additive_Effect=-1.45
Chr.3	Meat_and_Carcass_QTL	18097082	43005987	QTL_ID=878;Name=Ham weight;Abbrev=HAMWT;PUBMED_ID=ISU0008;trait_ID=216;Trait=Ham weight;Coord_src=cM;FlankMarker=SW72,S0206;VTO_name=hindlimb mass;PTO_name=ham weight;Map_Type=Linkage;Marker_Type=Microsatellites;Significance=Significant;F-Stat=6.0;Variance=3.6;Dominance_Effect=0.27;Additive_Effect=-0.27
Chr.3	Meat_and_Carcass_QTL	18097082	43005987	QTL_ID=888;Name=Head weight;Abbrev=HEADWT;PUBMED_ID=ISU0008;trait_ID=83;Trait=Head weight;Coord_src=cM;FlankMarker=Sw72,S0206;VTO_name=head mass;Map_Type=Linkage;Marker_Type=Microsatellites;Significance=Significant;F-Stat=7.3;Variance=4.8;Dominance_Effect=0.15;Additive_Effect=-0.16
Chr.3	Production_QTL	18097082	43005987	QTL_ID=891;Name=Average daily gain;Abbrev=ADG;PUBMED_ID=ISU0008;trait_ID=144;Trait=Average daily gain;Coord_src=cM;FlankMarker=SW72,S0206;VTO_name=postnatal growth trait;CMO_name=average daily body weight gain;Map_Type=Linkage;Marker_Type=Microsatellites;Significance=Significant;F-Stat=5.4;Variance=3.3;Dominance_Effect=10.2;Additive_Effect=-28.3
Chr.3	Meat_and_Carcass_QTL	18097082	61509745	QTL_ID=2802;Name=Number of muscle fibers per unit area;Abbrev=NUMMF;PUBMED_ID=16526961;trait_ID=338;Trait=Number of muscle fibers per unit area;Coord_src=cM;FlankMarker=SW72,S0164;VTO_name=skeletal muscle fiber morphology trait;CMO_name=skeletal muscle fiber density;Map_Type=Linkage;Marker_Type=Microsatellites;Significance=Significant;F-Stat=6.9;Variance=3.7;Dominance_Effect=-36.9;Additive_Effect…
Chr.3	Meat_and_Carcass_QTL	18097082	61509745	QTL_ID=2803;Name=Number of capillaries per type I fiber;Abbrev=NUMC;PUBMED_ID=16526961;trait_ID=565;Trait=Number of capillaries per type I fiber;Coord_src=cM;FlankMarker=SW72,S0164;CMO_name=number of capillaries per skeletal muscle fiber;Map_Type=Linkage;Marker_Type=Microsatellites;Significance=Significant;F-Stat=5.7;Variance=10.7;Dominance_Effect=0.34;Additive_Effect=0.07
Chr.3	Reproduction_QTL	18097082	73506687	QTL_ID=7472;Name=Nonfunctional nipples;Abbrev=NNIP;PUBMED_ID=18219525;trait_ID=444;Trait=Nonfunctional nipples;Coord_src=cM;FlankMarker=SW72,S0164,SW2570;breed=german landrace,large white;VTO_name=nonfunctional nipple quantity;Map_Type=Linkage;Marker_Type=Microsatellites;Model=Mendelian;Test_Base=mosome-wise;Significance=Significant;P-value=0.02
Chr.3	Reproduction_QTL	18097082	81945214	QTL_ID=7455;Name=Nonfunctional nipples;Abbrev=NNIP;PUBMED_ID=18219525;trait_ID=444;Trait=Nonfunctional nipples;Coord_src=cM;FlankMarker=SW72,S0164;VTO_name=nonfunctional nipple quantity;Map_Type=Linkage;Marker_Type=Microsatellites;Model=Mendelian;Test_Base=Experiment-wise;Significance=Significant;P-value=<0.01
Chr.3	Production_QTL	18097082	43005987	QTL_ID=3667;Name=Average daily gain;Abbrev=ADG;PUBMED_ID=12807782;trait_ID=144;Trait=Average daily gain;Coord_src=cM;FlankMarker=Sw72,Sw251;VTO_name=postnatal growth trait;CMO_name=average daily body weight gain;Map_Type=Linkage;Marker_Type=Microsatellites;Significance=Significant;P-value=.01
Chr.3	Meat_and_Carcass_QTL	18097082	43005987	QTL_ID=3668;Name=Backfat at last rib;Abbrev=LRIBF;PUBMED_ID=12807782;trait_ID=382;Trait=Backfat at last rib;Coord_src=cM;FlankMarker=Sw72,Sw251;VTO_name=subcutaneous adipose thickness;CMO_name=back fat thickness, last rib;Map_Type=Linkage;Marker_Type=Microsatellites;Significance=Significant;P-value=.05
Chr.3	Meat_and_Carcass_QTL	18097082	43005987	QTL_ID=3678;Name=PH for Longissmus dorsi;Abbrev=pH;PUBMED_ID=12807782;trait_ID=313;Trait=PH for Longissmus dorsi;Coord_src=cM;FlankMarker=Sw72,Sw251;VTO_name=muscle pH;PTO_name=meat pH;Map_Type=Linkage;Marker_Type=Microsatellites;Significance=Significant;P-value=.05
Chr.3	Meat_and_Carcass_QTL	18097082	43005987	QTL_ID=3679;Name=Carcass length;Abbrev=CRCL;PUBMED_ID=12807782;trait_ID=75;Trait=Carcass length;Coord_src=cM;FlankMarker=Sw72,Sw251;PTO_name=dressed carcass length;CMO_name=carcass length;Map_Type=Linkage;Marker_Type=Microsatellites;Significance=Significant;P-value=.05
Chr.3	Meat_and_Carcass_QTL	18097082	43005987	QTL_ID=3680;Name=PH for Longissmus dorsi;Abbrev=pH;PUBMED_ID=12807782;trait_ID=313;Trait=PH for Longissmus dorsi;Coord_src=cM;FlankMarker=Sw72,Sw251;VTO_name=muscle pH;PTO_name=meat pH;Map_Type=Linkage;Marker_Type=Microsatellites;Significance=Significant;P-value=.05
Chr.3	Health_QTL	18097082	43005987	QTL_ID=6322;Name=Blood pH;Abbrev=BLPH;PUBMED_ID=19076735;trait_ID=515;Trait=Blood pH;Coord_src=cM;FlankMarker=SW72,S0206;breed=meishan（眉山猪）,pietrain;VTO_name=blood acidity-alkalinity balance trait;CMO_name=blood pH;Map_Type=Linkage;Marker_Type=Microsatellites;Model=Mendelian;Test_Base=mosome-wise;Significance=Significant;P-value=<0.05;F-Stat=6.12;Variance=10.38;Dominance_Effect=0.03;Additive_Effe…
Chr.3	Health_QTL	18097082	43005987	QTL_ID=6324;Name=Blood pH;Abbrev=BLPH;PUBMED_ID=19076735;trait_ID=515;Trait=Blood pH;Coord_src=cM;FlankMarker=SW72,S0206;breed=meishan（眉山猪）,pietrain;VTO_name=blood acidity-alkalinity balance trait;CMO_name=blood pH;Map_Type=Linkage;Marker_Type=Microsatellites;Model=Mendelian;Test_Base=Genome-wise;Significance=Significant;P-value=<0.01;F-Stat=11.83;Variance=17.95;Dominance_Effect=0.04;Additive_Eff…
Chr.3	Health_QTL	18097082	43005987	QTL_ID=5431;Name=Hematocrit;Abbrev=HCT;PUBMED_ID=17627803;trait_ID=455;Trait=Hematocrit;Coord_src=cM;FlankMarker=SW72,S0206;breed=meishan（眉山猪）,pietrain;CMO_name=hematocrit;Map_Type=Linkage;Marker_Type=Microsatellites;Model=Mendelian;Test_Base=mosome-wise;Significance=Significant;P-value=<0.05;F-Stat=5.7;Dominance_Effect=-0.011;Additive_Effect=0.0088
Chr.3	Meat_and_Carcass_QTL	18097082	61509745	QTL_ID=5692;Name=Drip loss;Abbrev=DRIPL;PUBMED_ID=17459017;trait_ID=37;Trait=Drip loss;Coord_src=cM;FlankMarker=SW72,SW72,S0164;breed=duroc,pietrain;PTO_name=meat water holding capacity;Map_Type=Linkage;Marker_Type=Microsatellites;Model=Mendelian;Test_Base=mosome-wise;Significance=Significant;P-value=<0.05;F-Stat=4.66;Variance=2.92;Dominance_Effect=-0.07;Additive_Effect=0.24
Chr.3	Production_QTL	18097082	43005987	QTL_ID=4119;Name=Average daily gain;Abbrev=ADG;PUBMED_ID=12968689;trait_ID=144;Trait=Average daily gain;Coord_src=cM;FlankMarker=SW72,SW251;VTO_name=postnatal growth trait;CMO_name=average daily body weight gain;Map_Type=Linkage;Marker_Type=Microsatellites;Significance=Significant;P-value=<0.05
Chr.3	Production_QTL	18097082	43005987	QTL_ID=4120;Name=Average daily gain;Abbrev=ADG;PUBMED_ID=12968689;trait_ID=144;Trait=Average daily gain;Coord_src=cM;FlankMarker=SW72,SW251;VTO_name=postnatal growth trait;CMO_name=average daily body weight gain;Map_Type=Linkage;Marker_Type=Microsatellites;Significance=Significant;P-value=<0.05
Chr.3	Meat_and_Carcass_QTL	18097082	43005987	QTL_ID=4121;Name=backfat at P2 position;Abbrev=BFT;PUBMED_ID=12968689;trait_ID=5;Trait=backfat at P2 position;Coord_src=cM;FlankMarker=SW72,SW251;VTO_name=subcutaneous adipose thickness;CMO_name=back fat thickness;Map_Type=Linkage;Marker_Type=Microsatellites;Significance=Significant;P-value=<0.05
Chr.3	Meat_and_Carcass_QTL	18097082	43005987	QTL_ID=4122;Name=Carcass length;Abbrev=CRCL;PUBMED_ID=12968689;trait_ID=75;Trait=Carcass length;Coord_src=cM;FlankMarker=SW72,SW251;PTO_name=dressed carcass length;CMO_name=carcass length;Map_Type=Linkage;Marker_Type=Microsatellites;Significance=Significant;P-value=<0.05
Chr.3	Meat_and_Carcass_QTL	18097082	43005987	QTL_ID=4123;Name=PH for Longissmus dorsi;Abbrev=pH;PUBMED_ID=12968689;trait_ID=313;Trait=PH for Longissmus dorsi;Coord_src=cM;FlankMarker=SW72,SW251;VTO_name=muscle pH;PTO_name=meat pH;Map_Type=Linkage;Marker_Type=Microsatellites;Significance=Significant;P-value=<0.05
Chr.3	Meat_and_Carcass_QTL	18097082	43005987	QTL_ID=4124;Name=pH for Semimembranosus;Abbrev=pH;PUBMED_ID=12968689;trait_ID=403;Trait=pH for Semimembranosus;Coord_src=cM;FlankMarker=SW72,SW251;VTO_name=muscle pH;PTO_name=meat pH;Map_Type=Linkage;Marker_Type=Microsatellites;Significance=Significant;P-value=<0.05
Chr.3	Meat_and_Carcass_QTL	18097082	43005987	QTL_ID=4178;Name=Conductivity 45 minutes post-mortem;Abbrev=COND;PUBMED_ID=12807782;trait_ID=32;Trait=Conductivity 45 minutes post-mortem;Coord_src=cM;FlankMarker=SW72,SW251;VTO_name=skeletal muscle conductivity trait;PTO_name=meat conductivity;Map_Type=Linkage;Marker_Type=Microsatellites;Significance=Significant;P-value=<0.05
Chr.3	Health_QTL	18097082	43005987	QTL_ID=6360;Name=Lactate level;Abbrev=BLACT;PUBMED_ID=19016680;trait_ID=523;Trait=Lactate level;Coord_src=cM;FlankMarker=SW72,S0206;breed=meishan（眉山猪）,pietrain;VTO_name=blood lactate amount;CMO_name=blood lactate level;Map_Type=Linkage;Marker_Type=Microsatellites;Model=Mendelian;Test_Base=Genome-wise;Significance=Significant;P-value=<0.01;F-Stat=10.27;Variance=15.99;Dominance_Effect=-1.77;Additiv…
Chr.3	Exterior_QTL	18097082	61509745	QTL_ID=17639;Name=Osteochondrosis score;Abbrev=OSTEO;PUBMED_ID=21418602;trait_ID=135;Trait=Osteochondrosis score;Coord_src=cM;FlankMarker=SW72,S0164;breed=duroc,pietrain;VTO_name=joint morphology trait;CMO_name=disease process measurement;Map_Type=Linkage;Marker_Type=Microsatellites;Model=Mendelian;Test_Base=mosome-wise;Significance=Significant;P-value=<0.05;F-Stat=6.17;Variance=5.45;Dominance_Ef…
Chr.3	Health_QTL	18097082	61509745	QTL_ID=17716;Name=HDL cholesterol;Abbrev=HDL;PUBMED_ID=21752294;trait_ID=574;Trait=HDL cholesterol;Coord_src=cM;FlankMarker=SW72,SW72,S0164;breed=duroc,pietrain;VTO_name=blood HDL cholesterol amount;CMO_name=blood high density lipoprotein cholesterol level;Map_Type=Linkage;Marker_Type=Microsatellites;Model=Mendelian;Test_Base=mosome-wise;Significance=Significant;P-value=<0.05;F-Stat=4.54;Variance…
Chr.3	Health_QTL	18097082	61509745	QTL_ID=9642;Name=Haptoglobin concentration;Abbrev=HAPT;PUBMED_ID=19490209;trait_ID=615;Trait=Haptoglobin concentration;Coord_src=cM;FlankMarker=SW72,S0164;breed=duroc;VTO_name=blood haptoglobin amount;CMO_name=blood haptoglobin level;Map_Type=Linkage;Marker_Type=Microsatellites;Model=Mendelian;Test_Base=Genome-wise;Significance=Significant;P-value=<0.05;F-Stat=7.9;Variance=9.7;Dominance_Effect=0.…
Chr.3	Meat_and_Carcass_QTL	28060644	43005987	QTL_ID=283;Name=Skin thickness;Abbrev=SKINT;PUBMED_ID=11167524;trait_ID=198;Trait=Skin thickness;Coord_src=cM;FlankMarker=SWR1637,-,S0206;VTO_name=skin thickness;Map_Type=Linkage;Marker_Type=Microsatellites;Significance=Significant;P-value=< 0.01;F-Stat=17.93;Variance=15.39;Dominance_Effect=-0.41;Additive_Effect=-0.92
Chr.3	Reproduction_QTL	28060644	43514332	QTL_ID=693;Name=Testicular weight;Abbrev=TESTIWT;PUBMED_ID=14677848;trait_ID=166;Trait=Testicular weight;Coord_src=cM;FlankMarker=SWR1637,S0100;VTO_name=testis mass;CMO_name=testis weight;Map_Type=Linkage;Marker_Type=Microsatellites;Test_Base=Genome-wise;Significance=Significant;P-value=<0.01
Chr.3	Reproduction_QTL	28985831	83714254	QTL_ID=6465;Name=Left teat number;Abbrev=LTNUM;PUBMED_ID=19226448;trait_ID=536;Trait=Left teat number;Coord_src=cM;breed=duroc,Erhualian（二花脸猪）;VTO_name=nipple quantity;CMO_name=teat number, left;Map_Type=Linkage;Model=Mendelian;Test_Base=Genome-wise;Significance=Significant;P-value=<0.01;F-Stat=18.64;Variance=0.83;Additive_Effect=-0.13
Chr.3	Meat_and_Carcass_QTL	108226650	108440155	QTL_ID=13291;Name=Spleen weight;Abbrev=SPLWT;PUBMED_ID=20528845;trait_ID=581;Trait=Spleen weight;Coord_src=cM;breed=duroc,Erhualian（二花脸猪）;VTO_name=spleen mass;CMO_name=spleen weight;Map_Type=Linkage;Model=Mendelian;Test_Base=Genome-wise;Significance=Significant;P-value=<0.05;F-Stat=8.9;Variance=1.4;Dominance_Effect=-2.39;Additive_Effect=-5.24
Chr.4	Meat_and_Carcass_QTL	0	68728140	QTL_ID=3093;Name=Average backfat thickness;Abbrev=BFT;PUBMED_ID=8134840;trait_ID=2;Trait=Average backfat thickness;Coord_src=cM;FlankMarker=S0001,ATP1A1;VTO_name=subcutaneous adipose thickness;CMO_name=back fat thickness;Map_Type=Linkage;Marker_Type=Microsatellites;Significance=Significant;F-Stat=18;Variance=17.6;Dominance_Effect=1.47;Additive_Effect=2.3;gene_ID=18821;gene_IDsrc=NCBIgene
Chr.4	Meat_and_Carcass_QTL	0	40340430	QTL_ID=15874;Name=Linoleic acid content;Abbrev=FA-C18:2;PUBMED_ID=22221022;trait_ID=93;Trait=Linoleic acid content;Coord_src=cM;FlankMarker=SW2409;breed=duroc;PTO_name=meat fatty acid cis-9,cis-12-C18:2 content;Map_Type=Linkage;Marker_Type=Microsatellites;Model=Mendelian;Test_Base=Genome-wise;Significance=Suggestive;LOD-score=1.79
Chr.4	Meat_and_Carcass_QTL	4083845	41635308	QTL_ID=2804;Name=Percentage type IIb fibers;Abbrev=FIB2BP;PUBMED_ID=16526961;trait_ID=441;Trait=Percentage type IIb fibers;Coord_src=cM;FlankMarker=S0227,S0001;VTO_name=type IIb muscle fiber quantity;Map_Type=Linkage;Marker_Type=Microsatellites;Significance=Significant;F-Stat=6.4;Variance=10.7;Dominance_Effect=-5.76;Additive_Effect=-2.47
Chr.4	Meat_and_Carcass_QTL	4083845	41635308	QTL_ID=2805;Name=Percentage type IIb fibers;Abbrev=FIB2BP;PUBMED_ID=16526961;trait_ID=441;Trait=Percentage type IIb fibers;Coord_src=cM;FlankMarker=S0227,S0001;VTO_name=type IIb muscle fiber quantity;Map_Type=Linkage;Marker_Type=Microsatellites;Significance=Significant;F-Stat=7.8;Variance=5.7;Dominance_Effect=-1.00;Additive_Effect=-2.98
Chr.4	Meat_and_Carcass_QTL	4083845	41635308	QTL_ID=2806;Name=Percentage type IIb fibers;Abbrev=FIB2BP;PUBMED_ID=16526961;trait_ID=441;Trait=Percentage type IIb fibers;Coord_src=cM;FlankMarker=S0227,S0001;VTO_name=type IIb muscle fiber quantity;Map_Type=Linkage;Marker_Type=Microsatellites;Significance=Significant;F-Stat=5.9;Variance=9.3;Dominance_Effect=2.93;Additive_Effect=-2.66
Chr.4	Meat_and_Carcass_QTL	4083845	69325776	QTL_ID=313;Name=Intramuscular fat content;Abbrev=IMF;PUBMED_ID=10430592;trait_ID=16;Trait=Intramuscular fat content;Coord_src=cM;FlankMarker=S0227,S0217;VTO_name=intramuscular adipose amount;PTO_name=intramuscular fat content;Map_Type=Linkage;Marker_Type=Microsatellites;Significance=Suggestive;F-Stat=7.76;Dominance_Effect=-0.1;Additive_Effect=0.18
Chr.4	Meat_and_Carcass_QTL	4083845	55679754	QTL_ID=161;Name=Taste intensity;Abbrev=ITASTE;PUBMED_ID=11309662;trait_ID=175;Trait=Taste intensity;Coord_src=cM;FlankMarker=S0227,SW2049,SW35;PTO_name=meat flavor intensity;Map_Type=Linkage;Marker_Type=Microsatellites;Significance=Significant;P-value=.007
Chr.4	Meat_and_Carcass_Association	4083845	41635308	QTL_ID=12098;Name=Conductivity 24 hours postmortem (loin);Abbrev=cond;PUBMED_ID=17697135;trait_ID=411;Trait=Conductivity 24 hours postmortem (loin);Coord_src=cM;FlankMarker=S0227,S0001;breed=pietrain;VTO_name=skeletal muscle conductivity trait;PTO_name=meat conductivity;Map_Type=Linkage;Marker_Type=Microsatellites;Model=Mendelian;Test_Base=Comparison-wise;Significance=Significant;P-value=0.006;ge…
Chr.4	Meat_and_Carcass_Association	4083845	41635308	QTL_ID=12099;Name=Thawing loss;Abbrev=THAWL;PUBMED_ID=17697135;trait_ID=637;Trait=Thawing loss;Coord_src=cM;FlankMarker=S0227,S0001;breed=duroc,pietrain;PTO_name=meat water holding capacity;Map_Type=Linkage;Marker_Type=Microsatellites;Model=Mendelian;Test_Base=Comparison-wise;Significance=Significant;P-value=0.02;gene_ID=494016;gene_IDsrc=NCBIgene
Chr.4	Meat_and_Carcass_Association	4083845	41635308	QTL_ID=12100;Name=Intramuscular fat content;Abbrev=IMF;PUBMED_ID=17697135;trait_ID=16;Trait=Intramuscular fat content;Coord_src=cM;FlankMarker=S0227,S0001;breed=duroc,large white,Landrace;VTO_name=intramuscular adipose amount;PTO_name=intramuscular fat content;Map_Type=Linkage;Marker_Type=Microsatellites;Model=Mendelian;Test_Base=Comparison-wise;Significance=Significant;P-value=0.005;gene_ID=4940…
Chr.4	Meat_and_Carcass_Association	4083845	41635308	QTL_ID=12101;Name=Ham weight;Abbrev=HAMWT;PUBMED_ID=17697135;trait_ID=216;Trait=Ham weight;Coord_src=cM;FlankMarker=S0227,S0001;breed=duroc,pietrain;VTO_name=hindlimb mass;PTO_name=ham weight;Map_Type=Linkage;Marker_Type=Microsatellites;Model=Mendelian;Test_Base=Comparison-wise;Significance=Significant;P-value=0.0008;gene_ID=494016;gene_IDsrc=NCBIgene
Chr.4	Reproduction_QTL	4083845	29682588	QTL_ID=8799;Name=Teat number;Abbrev=TNUM;PUBMED_ID=22443659;trait_ID=167;Trait=Teat number;Coord_src=cM;FlankMarker=S0227,SW2547;breed=large white,meishan（眉山猪）;VTO_name=nipple quantity;CMO_name=teat number;Map_Type=Linkage;Marker_Type=Microsatellites;Model=Mendelian;Test_Base=mosome-wise;Significance=Significant;P-value=<0.05;F-Stat=5.7;Variance=1.2;Dominance_Effect=-0.06;Additive_Effect=-0.21
Chr.4	Meat_and_Carcass_QTL	4083845	41635308	QTL_ID=5695;Name=Backfat at last rib;Abbrev=LRIBF;PUBMED_ID=17459017;trait_ID=382;Trait=Backfat at last rib;Coord_src=cM;FlankMarker=S0227,S0001;breed=duroc,pietrain;VTO_name=subcutaneous adipose thickness;CMO_name=back fat thickness, last rib;Map_Type=Linkage;Marker_Type=Microsatellites;Model=Mendelian;Test_Base=mosome-wise;Significance=Significant;P-value=<0.05;F-Stat=5.55;Variance=1.92;Dominan…
Chr.4	Meat_and_Carcass_QTL	4083845	41635308	QTL_ID=5696;Name=Backfat at tenth rib;Abbrev=10RIBBFT;PUBMED_ID=17459017;trait_ID=7;Trait=Backfat at tenth rib;Coord_src=cM;FlankMarker=S0227,S0001;breed=duroc,pietrain;VTO_name=subcutaneous adipose thickness;CMO_name=back fat thickness, 10th rib;Map_Type=Linkage;Marker_Type=Microsatellites;Model=Mendelian;Test_Base=mosome-wise;Significance=Significant;P-value=<0.05;F-Stat=4.98;Variance=1.72;Domi…
Chr.4	Meat_and_Carcass_QTL	4083845	41635308	QTL_ID=5974;Name=Dressing percentage;Abbrev=DRESS%;PUBMED_ID=18712441;trait_ID=223;Trait=Dressing percentage;Coord_src=cM;FlankMarker=S0227,S0001;breed=duroc,pietrain;PTO_name=dressing percentage;Map_Type=Linkage;Marker_Type=Microsatellites;Model=Mendelian;Test_Base=mosome-wise;Significance=Significant;P-value=<0.05;Variance=1.92;Dominance_Effect=0.19;Additive_Effect=-0.28
Chr.4	Reproduction_QTL	4083845	67134444	QTL_ID=5225;Name=Teat number;Abbrev=TNUM;PUBMED_ID=18651874;trait_ID=167;Trait=Teat number;Coord_src=cM;breed=large white,meishan（眉山猪）;VTO_name=nipple quantity;CMO_name=teat number;Map_Type=Linkage;Model=Mendelian;Test_Base=mosome-wise;Significance=Significant;P-value=<0.05;F-Stat=5.42;Variance=2.59;Dominance_Effect=-0.25;Additive_Effect=-0.29
Chr.4	Meat_and_Carcass_QTL	4980300	39842400	QTL_ID=435;Name=Dressing percentage;Abbrev=DRESS%;PUBMED_ID=12486399;trait_ID=223;Trait=Dressing percentage;Coord_src=cM;PTO_name=dressing percentage;Map_Type=Linkage;Significance=Suggestive;LOD-score=1.767;Variance=0.10;Additive_Effect=0.08
Chr.4	Reproduction_QTL	5876754	80282436	QTL_ID=5256;Name=Teat number;Abbrev=TNUM;PUBMED_ID=18651874;trait_ID=167;Trait=Teat number;Coord_src=cM;breed=large white,meishan（眉山猪）;VTO_name=nipple quantity;CMO_name=teat number;Map_Type=Linkage;Model=Mendelian;Test_Base=mosome-wise;Significance=Significant;P-value=<0.05;F-Stat=6.11;Variance=1.87
Chr.4	Meat_and_Carcass_QTL	7968480	119527200	QTL_ID=38084;Name=Drip loss;Abbrev=DRIPL;PUBMED_ID=25888076;trait_ID=37;Trait=Drip loss;Coord_src=cM;FlankMarker=SW489,MP77;breed=Landrace,Korean native pig;PTO_name=meat water holding capacity;Map_Type=Linkage;Marker_Type=Microsatellites;Model=Mendelian;Test_Base=mosome-wise;Significance=Significant;P-value=<0.05;F-Stat=7.9;Variance=0.8;Additive_Effect=-0.096
Chr.4	Meat_and_Carcass_QTL	12351144	80481648	QTL_ID=21233;Name=Intestinal fat weight;Abbrev=CFW;PUBMED_ID=22497573;trait_ID=302;Trait=Intestinal fat weight;Coord_src=cM;breed=duroc,Erhualian（二花脸猪）;VTO_name=intestinal adipose mass;Map_Type=Linkage;Model=Mendelian;Test_Base=Genome-wise;Significance=Significant;P-value=<0.01;F-Stat=10.86;Variance=1.55;Dominance_Effect=-0.05;Additive_Effect=-0.05
Chr.4	Production_QTL	14940900	113550840	QTL_ID=253;Name=Small intestine length;Abbrev=LSI;PUBMED_ID=9611214;trait_ID=195;Trait=Small intestine length;Coord_src=cM;FlankMarker=-,-;VTO_name=small intestine length;CMO_name=small intestine length;Map_Type=Linkage;Significance=Significant;F-Stat=10.20;Dominance_Effect=2.53;Additive_Effect=-6.36
Chr.4	Meat_and_Carcass_QTL	20618442	51795120	QTL_ID=17544;Name=Head weight;Abbrev=HEADWT;PUBMED_ID=21108822;trait_ID=83;Trait=Head weight;Coord_src=cM;breed=large white,meishan（眉山猪）;VTO_name=head mass;Map_Type=Linkage;Model=Mendelian;Test_Base=mosome-wise;Significance=Suggestive;P-value=<0.10;Likelihood_Ratio=44.6
Chr.4	Meat_and_Carcass_QTL	23905440	40340430	QTL_ID=962;Name=Loin muscle area;Abbrev=LMA;PUBMED_ID=ISU0010;trait_ID=86;Trait=Loin muscle area;Coord_src=cM;FlankMarker=MYC,SW835,SWR73;VTO_name=longissimus thoracis muscle area;Map_Type=Linkage;Marker_Type=Microsatellites;Significance=Significant;F-Stat=5.9;Variance=3.9;Dominance_Effect=0.47;Additive_Effect=-1.37
Chr.4	Meat_and_Carcass_QTL	26893620	118829958	QTL_ID=5243;Name=Backfat at mid-back;Abbrev=BFM;PUBMED_ID=18651874;trait_ID=11;Trait=Backfat at mid-back;Coord_src=cM;breed=large white,meishan（眉山猪）;VTO_name=subcutaneous adipose thickness;CMO_name=back fat thickness, midpoint;Map_Type=Linkage;Model=Mendelian;Test_Base=mosome-wise;Significance=Significant;P-value=<0.05;F-Stat=5.78;Variance=1.61
Chr.4	Meat_and_Carcass_QTL	26993226	47611668	QTL_ID=3643;Name=Backfat at tenth rib;Abbrev=10RIBBFT;PUBMED_ID=17965327;trait_ID=7;Trait=Backfat at tenth rib;Coord_src=cM;FlankMarker=SW871,S0301;VTO_name=subcutaneous adipose thickness;CMO_name=back fat thickness, 10th rib;Map_Type=Linkage;Marker_Type=Microsatellites;Significance=Suggestive;F-Stat=8.5;Additive_Effect=-0.0048
Chr.4	Meat_and_Carcass_QTL	26993226	47611668	QTL_ID=3233;Name=Meat color score;Abbrev=mcolor;PUBMED_ID=17965326;trait_ID=173;Trait=Meat color score;Coord_src=cM;FlankMarker=SW871,S0301;PTO_name=meat color;Map_Type=Linkage;Marker_Type=Microsatellites;Significance=Suggestive;LOD-score=2.71;F-Stat=4.21;Dominance_Effect=0.35;Additive_Effect=0.02
Chr.4	Meat_and_Carcass_QTL	26993226	47611668	QTL_ID=3234;Name=Spareribs weight;Abbrev=SPARERIB;PUBMED_ID=17965326;trait_ID=384;Trait=Spareribs weight;Coord_src=cM;FlankMarker=SW871,S0301;PTO_name=dressed carcass subdivision size;Map_Type=Linkage;Marker_Type=Microsatellites;Significance=Suggestive;LOD-score=2.77;F-Stat=4.31;Dominance_Effect=-0.03;Additive_Effect=0.02
Chr.4	Meat_and_Carcass_QTL	26993226	119527200	QTL_ID=38082;Name=Marbling;Abbrev=MARB;PUBMED_ID=25888076;trait_ID=17;Trait=Marbling;Coord_src=cM;FlankMarker=S0301,MP77;breed=Landrace,Korean native pig;VTO_name=intramuscular adipose amount;PTO_name=intramuscular fat content;Map_Type=Linkage;Marker_Type=Microsatellites;Model=Mendelian;Test_Base=mosome-wise;Significance=Significant;P-value=<0.05;F-Stat=8.9;Variance=1.1;Additive_Effect=0.133
Chr.4	Meat_and_Carcass_QTL	26993226	86657220	QTL_ID=16894;Name=Carcass weight (hot);Abbrev=HCWT;PUBMED_ID=21040563;trait_ID=77;Trait=Carcass weight (hot);Coord_src=cM;FlankMarker=SW835;breed=meishan（眉山猪）,pietrain;PTO_name=dressed carcass weight;CMO_name=carcass weight;Map_Type=Linkage;Marker_Type=Microsatellites;Model=-;Significance=Significant;P-value=<0.05
Chr.4	Meat_and_Carcass_QTL	26993226	40340430	QTL_ID=12751;Name=Backfat weight;Abbrev=BFW;PUBMED_ID=20667088;trait_ID=221;Trait=Backfat weight;Coord_src=cM;FlankMarker=SW835,SWR73;breed=meishan（眉山猪）,pietrain;VTO_name=subcutaneous adipose mass;CMO_name=back fat weight;Map_Type=Linkage;Marker_Type=Microsatellites;Model=Mendelian;Test_Base=Genome-wise;Significance=Significant;P-value=<0.01;F-Stat=11.4;Variance=6.3;Dominance_Effect=-0.19;Additiv…
Chr.4	Meat_and_Carcass_QTL	26993226	41635308	QTL_ID=225;Name=pH 24 hr post-mortem (loin);Abbrev=pH;PUBMED_ID=11768109;trait_ID=30;Trait=pH 24 hr post-mortem (loin);Coord_src=cM;FlankMarker=S0301,-,S0001;PTO_name=meat pH;Map_Type=Linkage;Marker_Type=Microsatellites;Significance=Suggestive;F-Stat=7.27
Chr.4	Meat_and_Carcass_QTL	26993226	40340430	QTL_ID=799;Name=Backfat weight;Abbrev=BFW;PUBMED_ID=ISU0006;trait_ID=221;Trait=Backfat weight;Coord_src=cM;FlankMarker=SW835,SWR73;VTO_name=subcutaneous adipose mass;CMO_name=back fat weight;Map_Type=Linkage;Marker_Type=Microsatellites;Significance=Significant;Variance=6.8%
Chr.4	Meat_and_Carcass_QTL	26993226	40340430	QTL_ID=933;Name=Backfat weight;Abbrev=BFW;PUBMED_ID=ISU0010;trait_ID=221;Trait=Backfat weight;Coord_src=cM;FlankMarker=SW835,SWR73;VTO_name=subcutaneous adipose mass;CMO_name=back fat weight;Map_Type=Linkage;Marker_Type=Microsatellites;Significance=Significant;F-Stat=11.5;Variance=6.8;Dominance_Effect=-0.21;Additive_Effect=-0.25
Chr.4	Production_QTL	26993226	40340430	QTL_ID=940;Name=Feed intake;Abbrev=FEEDIN;PUBMED_ID=ISU0010;trait_ID=143;Trait=Feed intake;Coord_src=cM;FlankMarker=SW835,SWR73;CMO_name=total food intake weight;Map_Type=Linkage;Marker_Type=Microsatellites;Significance=Significant;F-Stat=9.0;Variance=5.2;Dominance_Effect=-10.4;Additive_Effect=-10.8
Chr.4	Meat_and_Carcass_QTL	26993226	40340430	QTL_ID=946;Name=Dressing percentage;Abbrev=DRESS%;PUBMED_ID=ISU0010;trait_ID=223;Trait=Dressing percentage;Coord_src=cM;FlankMarker=SW835,SWR73;PTO_name=dressing percentage;Map_Type=Linkage;Marker_Type=Microsatellites;Significance=Significant;F-Stat=6.6;Variance=3.7;Dominance_Effect=-0.16;Additive_Effect=0.36
Chr.4	Meat_and_Carcass_QTL	26993226	40340430	QTL_ID=948;Name=Backfat at last rib;Abbrev=LRIBF;PUBMED_ID=ISU0010;trait_ID=382;Trait=Backfat at last rib;Coord_src=cM;FlankMarker=SW835,SWR73;VTO_name=subcutaneous adipose thickness;CMO_name=back fat thickness, last rib;Map_Type=Linkage;Marker_Type=Microsatellites;Significance=Significant;F-Stat=5.8;Variance=3.2;Dominance_Effect=-0.99;Additive_Effect=-1.17
Chr.4	Meat_and_Carcass_QTL	26993226	40340430	QTL_ID=964;Name=Loin and neck meat weight;Abbrev=LNWT;PUBMED_ID=ISU0010;trait_ID=314;Trait=Loin and neck meat weight;Coord_src=cM;FlankMarker=SW835,SWR73;PTO_name=dressed carcass composition trait;Map_Type=Linkage;Marker_Type=Microsatellites;Significance=Significant;F-Stat=5.7;Variance=3.7;Dominance_Effect=0.26;Additive_Effect=-0.24
Chr.4	Meat_and_Carcass_QTL	26993226	62054538	QTL_ID=159;Name=Subacid smell;Abbrev=SASMELL;PUBMED_ID=11309662;trait_ID=178;Trait=Subacid smell;Coord_src=cM;FlankMarker=S0301,S0001,SW839;PTO_name=meat odor intensity;Map_Type=Linkage;Marker_Type=Microsatellites;Significance=Significant;P-value=.002
Chr.4	Meat_and_Carcass_QTL	26993226	41635308	QTL_ID=217;Name=Drip loss;Abbrev=DRIPL;PUBMED_ID=11768109;trait_ID=37;Trait=Drip loss;Coord_src=cM;FlankMarker=S0301,-,S0001;PTO_name=meat water holding capacity;Map_Type=Linkage;Marker_Type=Microsatellites;Significance=Suggestive;F-Stat=7.15;Additive_Effect=-0.02
Chr.4	Meat_and_Carcass_QTL	28586922	104586300	QTL_ID=4895;Name=Ham weight;Abbrev=HAMWT;PUBMED_ID=16104385;trait_ID=216;Trait=Ham weight;Coord_src=cM;VTO_name=hindlimb mass;PTO_name=ham weight;Map_Type=Linkage;Model=Mendelian;Test_Base=Comparison-wise;Significance=Significant;P-value=0.027;Additive_Effect=-0.27
Chr.4	Health_QTL	28596882	28945503	QTL_ID=9556;Name=Glycated serum protein level;Abbrev=GSPL;PUBMED_ID=19495872;trait_ID=609;Trait=Glycated serum protein level;Coord_src=cM;breed=duroc,Erhualian（二花脸猪）;VTO_name=glycated serum protein amount;Map_Type=Linkage;Model=Mendelian;Test_Base=mosome-wise;Significance=Significant;P-value=<0.05;F-Stat=8.1;Variance=2.1;Dominance_Effect=-0.06;Additive_Effect=-0.02
Chr.4	Meat_and_Carcass_QTL	48806940	102394968	QTL_ID=371;Name=Average backfat thickness;Abbrev=BFT;PUBMED_ID=10880495;trait_ID=2;Trait=Average backfat thickness;Coord_src=cM;FlankMarker=S0145,S0073,SW2435;VTO_name=subcutaneous adipose thickness;CMO_name=back fat thickness;Map_Type=Linkage;Marker_Type=Microsatellites;Test_Base=Genome-wise;Significance=Suggestive;P-value=<0.01;F-Stat=24.80
Chr.4	Meat_and_Carcass_QTL	55679754	129587406	QTL_ID=3871;Name=Intramuscular fat content;Abbrev=IMF;PUBMED_ID=11808631;trait_ID=16;Trait=Intramuscular fat content;Coord_src=cM;FlankMarker=SW35,SW856;VTO_name=intramuscular adipose amount;PTO_name=intramuscular fat content;Map_Type=Linkage;Marker_Type=Microsatellites;Significance=Significant;P-value=<0.05
Chr.4	Meat_and_Carcass_QTL	62054538	105383148	QTL_ID=160;Name=Subacid smell;Abbrev=SASMELL;PUBMED_ID=11309662;trait_ID=178;Trait=Subacid smell;Coord_src=cM;FlankMarker=SW839,S0214,SW445;PTO_name=meat odor intensity;Map_Type=Linkage;Marker_Type=Microsatellites;Significance=Significant;P-value=.002
Chr.4	Meat_and_Carcass_QTL	62054538	119527200	QTL_ID=162;Name=Average backfat thickness;Abbrev=BFT;PUBMED_ID=11309662;trait_ID=2;Trait=Average backfat thickness;Coord_src=cM;FlankMarker=SW839,NGFB,S0097;VTO_name=subcutaneous adipose thickness;CMO_name=back fat thickness;Map_Type=Linkage;Marker_Type=Microsatellites;Significance=Significant;P-value=.003
Chr.4	Meat_and_Carcass_QTL	62054538	129587406	QTL_ID=3933;Name=Shear force at first peak;Abbrev=SF1P;PUBMED_ID=17121599;trait_ID=425;Trait=Shear force at first peak;Coord_src=cM;FlankMarker=SW839,SW856;PTO_name=meat tenderness;Map_Type=Linkage;Marker_Type=Microsatellites;Significance=Significant;P-value=0.029
Chr.4	Meat_and_Carcass_QTL	62054538	129587406	QTL_ID=3934;Name=Total shear work;Abbrev=TSW;PUBMED_ID=17121599;trait_ID=426;Trait=Total shear work;Coord_src=cM;FlankMarker=SW839,SW856;PTO_name=meat tenderness;Map_Type=Linkage;Marker_Type=Microsatellites;Significance=Significant;P-value=0.029
Chr.4	Meat_and_Carcass_QTL	70919472	105383148	QTL_ID=3847;Name=Water holding capacity;Abbrev=WHC;PUBMED_ID=15473302;trait_ID=44;Trait=Water holding capacity;Coord_src=cM;FlankMarker=SW841,SW445;PTO_name=meat water holding capacity;Map_Type=Linkage;Marker_Type=Microsatellites;Significance=Significant;P-value=<0.05;F-Stat=6.46;Variance=27.84;Dominance_Effect=2.44;Additive_Effect=4.49
Chr.4	Meat_and_Carcass_QTL	72712380	100900878	QTL_ID=2807;Name=Diameter of type IIb muscle fibers;Abbrev=FIB2BDIAM;PUBMED_ID=16526961;trait_ID=552;Trait=Diameter of type IIb muscle fibers;Coord_src=cM;FlankMarker=STS4,S0214;VTO_name=skeletal muscle fiber size trait;Map_Type=Linkage;Marker_Type=Microsatellites;Significance=Significant;F-Stat=4.9;Variance=3.2;Dominance_Effect=5.54;Additive_Effect=2.38;gene_ID=3565629;gene_IDsrc=NCBIgene
Chr.4	Meat_and_Carcass_QTL	72712380	100900878	QTL_ID=2808;Name=Number of muscle fibers per unit area;Abbrev=NUMMF;PUBMED_ID=16526961;trait_ID=338;Trait=Number of muscle fibers per unit area;Coord_src=cM;FlankMarker=STS4,S0214;VTO_name=skeletal muscle fiber morphology trait;CMO_name=skeletal muscle fiber density;Map_Type=Linkage;Marker_Type=Microsatellites;Significance=Significant;F-Stat=5.4;Variance=10.2;Dominance_Effect=-53.30;Additive_Effe…
Chr.4	Meat_and_Carcass_QTL	72712380	100900878	QTL_ID=2809;Name=Diameter of muscle fibers;Abbrev=DIAMF;PUBMED_ID=16526961;trait_ID=336;Trait=Diameter of muscle fibers;Coord_src=cM;FlankMarker=STS4,S0214;VTO_name=skeletal muscle fiber size trait;Map_Type=Linkage;Marker_Type=Microsatellites;Significance=Significant;F-Stat=7.6;Variance=14.2;Dominance_Effect=7.52;Additive_Effect=0.08;gene_ID=3565629;gene_IDsrc=NCBIgene
Chr.4	Meat_and_Carcass_QTL	72712380	100900878	QTL_ID=2810;Name=Diameter of type IIb muscle fibers;Abbrev=FIB2BDIAM;PUBMED_ID=16526961;trait_ID=552;Trait=Diameter of type IIb muscle fibers;Coord_src=cM;FlankMarker=STS4,S0214;VTO_name=skeletal muscle fiber size trait;Map_Type=Linkage;Marker_Type=Microsatellites;Significance=Significant;F-Stat=8.6;Variance=16.3;Dominance_Effect=8.82;Additive_Effect=0.57;gene_ID=3565629;gene_IDsrc=NCBIgene
Chr.4	Meat_and_Carcass_QTL	74106864	105383148	QTL_ID=158;Name=Margaric acid content;Abbrev=FAC17:0;PUBMED_ID=11309662;trait_ID=179;Trait=Margaric acid content;Coord_src=cM;FlankMarker=S0073,NGFB,SW445;PTO_name=meat fatty acid C17:0 content;Map_Type=Linkage;Marker_Type=Microsatellites;Significance=Significant;P-value=.003
Chr.4	Meat_and_Carcass_QTL	74106864	105383148	QTL_ID=4207;Name=subjective pork odor;Abbrev=PODOR;PUBMED_ID=15670126;trait_ID=71;Trait=subjective pork odor;Coord_src=cM;FlankMarker=S0073,SW445;PTO_name=pork odor intensity;Map_Type=Linkage;Marker_Type=Microsatellites;Significance=Significant;P-value=<0.05;F-Stat=7.1;Dominance_Effect=-1.30;Additive_Effect=-0.11
Chr.4	Meat_and_Carcass_QTL	76696620	111558720	QTL_ID=294;Name=Meat color-a;Abbrev=MCOLOR-a;PUBMED_ID=12462246;trait_ID=24;Trait=Meat color-a;Coord_src=cM;FlankMarker=SW286,NGFB,-;PTO_name=meat color redness;Map_Type=Linkage;Marker_Type=Microsatellites;Significance=Suggestive;P-value=0.0700;F-Stat=8.05;Dominance_Effect=-0.05;Additive_Effect=0.61
Chr.4	Meat_and_Carcass_QTL	78987558	120523260	QTL_ID=460;Name=Carcass length;Abbrev=CRCL;PUBMED_ID=11849134;trait_ID=75;Trait=Carcass length;Coord_src=cM;FlankMarker=S0214,SW445,S0161;PTO_name=dressed carcass length;CMO_name=carcass length;Map_Type=Linkage;Marker_Type=Microsatellites;Significance=Suggestive;F-Stat=11.50
Chr.4	Reproduction_QTL	78987558	129587406	QTL_ID=7473;Name=Nonfunctional nipples;Abbrev=NNIP;PUBMED_ID=18219525;trait_ID=444;Trait=Nonfunctional nipples;Coord_src=cM;FlankMarker=S0214,SW856;breed=german landrace,large white;VTO_name=nonfunctional nipple quantity;Map_Type=Linkage;Marker_Type=Microsatellites;Model=Mendelian;Test_Base=mosome-wise;Significance=Significant;P-value=0.02
Chr.4	Meat_and_Carcass_QTL	78987558	102394968	QTL_ID=15875;Name=Oleic acid content;Abbrev=FA-C18:1;PUBMED_ID=22221022;trait_ID=251;Trait=Oleic acid content;Coord_src=cM;FlankMarker=SW270,S0067;breed=duroc;PTO_name=meat fatty acid cis-9-C18:1 content;Map_Type=Linkage;Marker_Type=Microsatellites;Model=Mendelian;Test_Base=Genome-wise;Significance=Suggestive;LOD-score=1.66
Chr.4	Health_QTL	78987558	119527200	QTL_ID=9595;Name=Hemolytic complement activity (alternative pathway);Abbrev=AH50;PUBMED_ID=19490209;trait_ID=612;Trait=Hemolytic complement activity (alternative pathway);Coord_src=cM;FlankMarker=S0214,S0097;breed=duroc;VTO_name=complement alternative pathway physiology trait;Map_Type=Linkage;Marker_Type=Microsatellites;Model=Mendelian;Test_Base=Genome-wise;Significance=Significant;P-value=<0.01;…
Chr.4	Health_QTL	78987558	119527200	QTL_ID=9602;Name=Hemolytic complement activity (classical pathway);Abbrev=CH50;PUBMED_ID=19490209;trait_ID=613;Trait=Hemolytic complement activity (classical pathway);Coord_src=cM;FlankMarker=S0214,S0097;breed=duroc;VTO_name=complement classical pathway physiology trait;Map_Type=Linkage;Marker_Type=Microsatellites;Model=Mendelian;Test_Base=Genome-wise;Significance=Significant;P-value=<0.01;F-Stat…
Chr.4	Health_QTL	78987558	119527200	QTL_ID=9603;Name=Hemolytic complement activity (classical pathway);Abbrev=CH50;PUBMED_ID=19490209;trait_ID=613;Trait=Hemolytic complement activity (classical pathway);Coord_src=cM;FlankMarker=S0214,S0097;breed=duroc;VTO_name=complement classical pathway physiology trait;Map_Type=Linkage;Marker_Type=Microsatellites;Model=Mendelian;Test_Base=Genome-wise;Significance=Significant;P-value=<0.05;F-Stat…
Chr.4	Health_QTL	78987558	119527200	QTL_ID=9604;Name=Hemolytic complement activity (classical pathway);Abbrev=CH50;PUBMED_ID=19490209;trait_ID=613;Trait=Hemolytic complement activity (classical pathway);Coord_src=cM;FlankMarker=S0214,S0097;breed=duroc;VTO_name=complement classical pathway physiology trait;Map_Type=Linkage;Marker_Type=Microsatellites;Model=Mendelian;Test_Base=Genome-wise;Significance=Significant;P-value=<0.05;F-Stat…
Chr.4	Health_QTL	78987558	119527200	QTL_ID=9605;Name=Hemolytic complement activity (classical pathway);Abbrev=CH50;PUBMED_ID=19490209;trait_ID=613;Trait=Hemolytic complement activity (classical pathway);Coord_src=cM;FlankMarker=S0214,S0097;breed=duroc;VTO_name=complement classical pathway physiology trait;Map_Type=Linkage;Marker_Type=Microsatellites;Model=Mendelian;Test_Base=Genome-wise;Significance=Significant;P-value=<0.01;F-Stat…
Chr.4	Health_QTL	78987558	119527200	QTL_ID=9606;Name=Hemolytic complement activity (classical pathway);Abbrev=CH50;PUBMED_ID=19490209;trait_ID=613;Trait=Hemolytic complement activity (classical pathway);Coord_src=cM;FlankMarker=S0214,S0097;breed=duroc;VTO_name=complement classical pathway physiology trait;Map_Type=Linkage;Marker_Type=Microsatellites;Model=Mendelian;Test_Base=Genome-wise;Significance=Significant;P-value=<0.01;F-Stat…
Chr.4	Health_QTL	78987558	119527200	QTL_ID=9607;Name=Hemolytic complement activity (classical pathway);Abbrev=CH50;PUBMED_ID=19490209;trait_ID=613;Trait=Hemolytic complement activity (classical pathway);Coord_src=cM;FlankMarker=S0214,S0097;breed=duroc;VTO_name=complement classical pathway physiology trait;Map_Type=Linkage;Marker_Type=Microsatellites;Model=Mendelian;Test_Base=Genome-wise;Significance=Significant;P-value=<0.01;F-Stat…
Chr.4	Health_QTL	78987558	119527200	QTL_ID=9617;Name=C3c concentration;Abbrev=C3C;PUBMED_ID=19490209;trait_ID=614;Trait=C3c concentration;Coord_src=cM;FlankMarker=S0214,S0097;breed=duroc;VTO_name=complement protein amount;Map_Type=Linkage;Marker_Type=Microsatellites;Model=Mendelian;Test_Base=Genome-wise;Significance=Significant;P-value=<0.05;F-Stat=6.8;Variance=11.6
Chr.4	Meat_and_Carcass_QTL	78987558	119527200	QTL_ID=5975;Name=Dressing percentage;Abbrev=DRESS%;PUBMED_ID=18712441;trait_ID=223;Trait=Dressing percentage;Coord_src=cM;FlankMarker=S0214,S0097;breed=duroc,pietrain;PTO_name=dressing percentage;Map_Type=Linkage;Marker_Type=Microsatellites;Model=Mendelian;Test_Base=mosome-wise;Significance=Significant;P-value=<0.05;Variance=3.20
Chr.4	Meat_and_Carcass_QTL	78987558	119527200	QTL_ID=6003;Name=Drip loss;Abbrev=DRIPL;PUBMED_ID=18712441;trait_ID=37;Trait=Drip loss;Coord_src=cM;FlankMarker=S0214,S0097;breed=duroc,pietrain;PTO_name=meat water holding capacity;Map_Type=Linkage;Marker_Type=Microsatellites;Model=Mendelian;Test_Base=mosome-wise;Significance=Significant;P-value=<0.05;Variance=6.97;Dominance_Effect=0.05;Additive_Effect=-0.34
Chr.4	Meat_and_Carcass_QTL	79784406	113252022	QTL_ID=15876;Name=Palmitic acid content;Abbrev=FA-C16:0;PUBMED_ID=22221022;trait_ID=231;Trait=Palmitic acid content;Coord_src=cM;FlankMarker=S0067;breed=duroc;PTO_name=meat fatty acid C16:0 content;Map_Type=Linkage;Marker_Type=Microsatellites;Model=Mendelian;Test_Base=Genome-wise;Significance=Suggestive;LOD-score=1.71
Chr.4	Meat_and_Carcass_QTL	80182830	129587406	QTL_ID=3804;Name=Carcass weight (cold);Abbrev=CWT;PUBMED_ID=15318717;trait_ID=76;Trait=Carcass weight (cold);Coord_src=cM;FlankMarker=SW512,SW856;PTO_name=dressed carcass weight;CMO_name=carcass weight;Map_Type=Linkage;Marker_Type=Microsatellites;Test_Base=Genome-wise;Significance=Significant;P-value=<0.01;F-Stat=18.2;Additive_Effect=0.49
Chr.4	Meat_and_Carcass_QTL	80182830	119527200	QTL_ID=51;Name=Loin muscle area;Abbrev=LMA;PUBMED_ID=11471058;trait_ID=86;Trait=Loin muscle area;Coord_src=cM;FlankMarker=SW512,NGFB,MP77;VTO_name=longissimus thoracis muscle area;Map_Type=Linkage;Marker_Type=Microsatellites;Significance=Suggestive;F-Stat=7.87;Variance=4.20;Dominance_Effect=0.59;Additive_Effect=0.36
Chr.4	Meat_and_Carcass_QTL	80581254	113849658	QTL_ID=4288;Name=Japanese color scale;Abbrev=mcolor;PUBMED_ID=17179536;trait_ID=435;Trait=Japanese color scale;Coord_src=cM;PTO_name=meat color;Map_Type=Linkage;P-value=0.001
Chr.4	Meat_and_Carcass_QTL	81477708	118431534	QTL_ID=31810;Name=Skin thickness;Abbrev=SKINT;PUBMED_ID=24796629;trait_ID=198;Trait=Skin thickness;Coord_src=cM;breed=duroc,Erhualian（二花脸猪）;VTO_name=skin thickness;Map_Type=Linkage;Model=Mendelian;Test_Base=Genome-wise;Significance=Significant;P-value=<0.05;F-Stat=10.21;Variance=2.27;Dominance_Effect=-0.08;Additive_Effect=-0.23
Chr.4	Meat_and_Carcass_QTL	82374162	103789452	QTL_ID=4898;Name=Meat color L*;Abbrev=CIEL;PUBMED_ID=16104385;trait_ID=424;Trait=Meat color L*;Coord_src=cM;PTO_name=meat color reflectivity;Map_Type=Linkage;Model=Mendelian;Test_Base=Comparison-wise;Significance=Significant;P-value=0.33E-8;Additive_Effect=-1.97
Chr.4	Meat_and_Carcass_QTL	82672980	102394968	QTL_ID=16864;Name=Carcass weight (hot);Abbrev=HCWT;PUBMED_ID=21040563;trait_ID=77;Trait=Carcass weight (hot);Coord_src=cM;FlankMarker=SW2435;breed=meishan（眉山猪）,pietrain,Wild boar;PTO_name=dressed carcass weight;CMO_name=carcass weight;Map_Type=Linkage;Marker_Type=Microsatellites;Model=Mendelian;Test_Base=Comparison-wise;Significance=Significant;P-value=0.0016;F-Stat=2.64
Chr.4	Meat_and_Carcass_QTL	85362342	107873298	QTL_ID=18020;Name=Adipocyte diameter;Abbrev=ADIPDI;PUBMED_ID=21926318;trait_ID=656;Trait=Adipocyte diameter;Coord_src=cM;breed=meishan（眉山猪）,pietrain,Wild boar;VTO_name=white adipocyte size trait;CMO_name=adipocyte diameter;Map_Type=Linkage;Model=Maternally imprinted;Significance=Significant;F-Stat=3.20
Chr.4	Meat_and_Carcass_QTL	88748946	114746112	QTL_ID=4897;Name=pH 24 hr post mortem (ham);Abbrev=pH;PUBMED_ID=16104385;trait_ID=200;Trait=pH 24 hr post mortem (ham);Coord_src=cM;PTO_name=meat pH;Map_Type=Linkage;Model=Mendelian;Test_Base=Comparison-wise;Significance=Significant;P-value=0.000048;Additive_Effect=0.07
Chr.4	Meat_and_Carcass_QTL	98908758	120523260	QTL_ID=301;Name=Hematin pigmentation;Abbrev=mcolor;PUBMED_ID=12462246;trait_ID=201;Trait=Hematin pigmentation;Coord_src=cM;FlankMarker=SW524,-,SW1461;PTO_name=meat hematin content;Map_Type=Linkage;Marker_Type=Microsatellites;Significance=Suggestive;P-value=0.0500;F-Stat=8.68;Dominance_Effect=-1.21;Additive_Effect=2.29
Chr.4	Meat_and_Carcass_QTL	98908758	105383148	QTL_ID=52;Name=Backfat at last rib;Abbrev=LRIBF;PUBMED_ID=11471058;trait_ID=382;Trait=Backfat at last rib;Coord_src=cM;FlankMarker=SW524,SW2435,SW1710;VTO_name=subcutaneous adipose thickness;CMO_name=back fat thickness, last rib;Map_Type=Linkage;Marker_Type=Microsatellites;Significance=Suggestive;F-Stat=5.86;Variance=3.18;Dominance_Effect=0.07;Additive_Effect=0.04
Chr.4	Meat_and_Carcass_QTL	98908758	105383148	QTL_ID=7041;Name=Percentage type IIb fibers;Abbrev=FIB2BP;PUBMED_ID=18641172;trait_ID=441;Trait=Percentage type IIb fibers;Coord_src=cM;FlankMarker=SW524,SW445;breed=iberian,Landrace;VTO_name=type IIb muscle fiber quantity;Map_Type=Linkage;Marker_Type=Microsatellites;Model=Epistatic;Test_Base=Comparison-wise;Significance=Significant;P-value=0.00007;Likelihood_Ratio=24.28
Chr.4	Health_QTL	98908758	102394968	QTL_ID=17837;Name=CD4-positive, CD8-negative leukocyte percentage;Abbrev=CD4CD8NP;PUBMED_ID=21923905;trait_ID=746;Trait=CD4-positive, CD8-negative leukocyte percentage;Coord_src=cM;FlankMarker=SW524,SW2435;breed=large white,Landrace,Songliao Black;VTO_name=leukocyte quantity;Map_Type=Linkage;Marker_Type=Microsatellites;Model=Mendelian;Test_Base=Comparison-wise;Significance=Significant;P-value=0.0…
Chr.4	Health_QTL	98908758	102394968	QTL_ID=17838;Name=CD4-positive leukocyte percentage;Abbrev=CD4LP;PUBMED_ID=21923905;trait_ID=743;Trait=CD4-positive leukocyte percentage;Coord_src=cM;FlankMarker=SW524,SW2435;breed=large white,Landrace,Songliao Black;VTO_name=leukocyte quantity;Map_Type=Linkage;Marker_Type=Microsatellites;Model=Mendelian;Test_Base=Comparison-wise;Significance=Significant;P-value=<0.001;Likelihood_Ratio=30.18
Chr.4	Health_QTL	98908758	119527200	QTL_ID=15068;Name=Triglyceride level;Abbrev=TRIGL;PUBMED_ID=22496488;trait_ID=576;Trait=Triglyceride level;Coord_src=cM;FlankMarker=SW524,MP77;VTO_name=blood triglyceride amount;CMO_name=blood triglyceride level;Map_Type=Linkage;Marker_Type=Microsatellites;Model=Mendelian;Test_Base=Genome-wise;Significance=Suggestive;LOD-score=1.9;F-Stat=8.8;Variance=0.9;Additive_Effect=2.226
Chr.4	Health_QTL	102394968	129587406	QTL_ID=6378;Name=Calcium level;Abbrev=BCAL;PUBMED_ID=19016680;trait_ID=526;Trait=Calcium level;Coord_src=cM;FlankMarker=SW2435,SW856;breed=meishan（眉山猪）,pietrain;VTO_name=blood calcium amount;CMO_name=blood calcium level;Map_Type=Linkage;Marker_Type=Microsatellites;Model=Mendelian;Test_Base=mosome-wise;Significance=Significant;P-value=<0.05;F-Stat=5.67;Variance=9.71;Dominance_Effect=-0.03;Additive…
Chr.4	Meat_and_Carcass_QTL	107474874	129587406	QTL_ID=50;Name=Carcass weight (cold);Abbrev=CWT;PUBMED_ID=11471058;trait_ID=76;Trait=Carcass weight (cold);Coord_src=cM;FlankMarker=SW270,SW58,SW2066,SW856,-;PTO_name=dressed carcass weight;CMO_name=carcass weight;Map_Type=Linkage;Marker_Type=Microsatellites;Significance=Suggestive;Significance=Significant;F-Stat=11.76;Variance=5.97;Dominance_Effect=0.25;Additive_Effect=0.16
Chr.4	Exterior_QTL	107474874	129587406	QTL_ID=3948;Name=Vertebra number;Abbrev=VNUM;PUBMED_ID=17121599;trait_ID=197;Trait=Vertebra number;Coord_src=cM;FlankMarker=SW58,SW856;VTO_name=vertebra quantity;CMO_name=vertebrae number;Map_Type=Linkage;Marker_Type=Microsatellites;Significance=Suggestive;P-value=0.11
Chr.4	Meat_and_Carcass_QTL	128949927	130214923	QTL_ID=730;Name=Backfat between 6th and 7th ribs;Abbrev=67RIBBF;PUBMED_ID=12200857;trait_ID=306;Trait=Backfat between 6th and 7th ribs;Coord_src=cM;VTO_name=subcutaneous adipose thickness;CMO_name=back fat thickness;Map_Type=Linkage;LOD-score=2.320;F-Stat=5.86;Variance=3.87;Dominance_Effect=-0.56;Additive_Effect=-0.18
Chr.4	Meat_and_Carcass_QTL	128949927	130214923	QTL_ID=733;Name=Backfat at rump;Abbrev=BFTR;PUBMED_ID=12200857;trait_ID=289;Trait=Backfat at rump;Coord_src=cM;VTO_name=subcutaneous adipose thickness;CMO_name=back fat thickness;Map_Type=Linkage;LOD-score=2.550;P-value=<.050;F-Stat=6.51;Variance=0.05;Dominance_Effect=-0.73;Additive_Effect=0.02
Chr.4	Meat_and_Carcass_QTL	128949927	130214923	QTL_ID=736;Name=Average backfat thickness;Abbrev=BFT;PUBMED_ID=12200857;trait_ID=2;Trait=Average backfat thickness;Coord_src=cM;VTO_name=subcutaneous adipose thickness;CMO_name=back fat thickness;Map_Type=Linkage;LOD-score=3.090;P-value=<.050;F-Stat=8.06;Variance=0.28;Dominance_Effect=-0.74;Additive_Effect=0.04
Chr.4	Meat_and_Carcass_QTL	128949927	130214923	QTL_ID=738;Name=Fat weight (total);Abbrev=FATWT;PUBMED_ID=12200857;trait_ID=307;Trait=Fat weight (total);Coord_src=cM;VTO_name=white adipose mass;CMO_name=total body fat weight;Map_Type=Linkage;LOD-score=2.450;F-Stat=6.24;Variance=11.08;Dominance_Effect=-2.91;Additive_Effect=-1.52
Chr.4	Meat_and_Carcass_QTL	128949927	130214923	QTL_ID=739;Name=Fat percentage in carcass;Abbrev=FPIC;PUBMED_ID=12200857;trait_ID=13;Trait=Fat percentage in carcass;Coord_src=cM;PTO_name=dressed carcass fat percentage;Map_Type=Linkage;LOD-score=2.530;F-Stat=6.47;Variance=7.67;Dominance_Effect=-5.33;Additive_Effect=-2.02
Chr.4	Meat_and_Carcass_QTL	128949927	130214923	QTL_ID=752;Name=Lean meat percentage;Abbrev=LEANP;PUBMED_ID=15639980;trait_ID=84;Trait=Lean meat percentage;Coord_src=cM;PTO_name=dressed carcass muscle percentage;Map_Type=Linkage;LOD-score=4.140;P-value=<0.01;F-Stat=11.32;Dominance_Effect=3.99;Additive_Effect=3.04
Chr.4	Meat_and_Carcass_QTL	128949927	130214923	QTL_ID=757;Name=Lean meat weight;Abbrev=LEANWT;PUBMED_ID=15639980;trait_ID=88;Trait=Lean meat weight;Coord_src=cM;PTO_name=dressed carcass muscle weight;Map_Type=Linkage;LOD-score=4.66;P-value=<0.01;F-Stat=13.00;Dominance_Effect=3.96;Additive_Effect=1.74
Chr.4	Meat_and_Carcass_QTL	128949927	130214923	QTL_ID=761;Name=Loin muscle area;Abbrev=LMA;PUBMED_ID=15639980;trait_ID=86;Trait=Loin muscle area;Coord_src=cM;VTO_name=longissimus thoracis muscle area;Map_Type=Linkage;P-value=<0.01;F-Stat=8.38
Chr.4	Meat_and_Carcass_QTL	128949927	130214923	QTL_ID=766;Name=Skin weight;Abbrev=SKINWT;PUBMED_ID=15639980;trait_ID=89;Trait=Skin weight;Coord_src=cM;VTO_name=skin mass;Map_Type=Linkage;LOD-score=2.00;F-Stat=4.88;Dominance_Effect=0.65;Additive_Effect=-0.17
Chr.4	Meat_and_Carcass_QTL	128949927	130214923	QTL_ID=770;Name=Bone percentage;Abbrev=BP;PUBMED_ID=15639980;trait_ID=310;Trait=Bone percentage;Coord_src=cM;PTO_name=dressed carcass bone percentage;Map_Type=Linkage;LOD-score=1.60;F-Stat=3.87;Dominance_Effect=1.2;Additive_Effect=-0.59
Chr.4	Meat_and_Carcass_QTL	128949927	130214923	QTL_ID=774;Name=Bone weight;Abbrev=BONEWT;PUBMED_ID=15639980;trait_ID=73;Trait=Bone weight;Coord_src=cM;VTO_name=bone mass;PTO_name=dressed carcass bone weight;CMO_name=carcass skeletal weight;Map_Type=Linkage;LOD-score=1.82;F-Stat=4.43;Dominance_Effect=0.69;Additive_Effect=-0.29
Chr.4	Meat_and_Carcass_QTL	44723094	91039884	QTL_ID=4896;Name=Ham weight;Abbrev=HAMWT;PUBMED_ID=16104385;trait_ID=216;Trait=Ham weight;Coord_src=cM;VTO_name=hindlimb mass;PTO_name=ham weight;Map_Type=Linkage;Model=Mendelian;Test_Base=Comparison-wise;Significance=Significant;P-value=0.0013;Additive_Effect=-0.55
Chr.4	Meat_and_Carcass_QTL	45818760	91637520	QTL_ID=409;Name=Belly weight;Abbrev=BELLYWT;PUBMED_ID=12486399;trait_ID=74;Trait=Belly weight;Coord_src=cM;PTO_name=belly weight;Map_Type=Linkage;Test_Base=Genome-wise;LOD-score=1.849;P-value=<0.05;Variance=0.30;Additive_Effect=0.02
Chr.4	Meat_and_Carcass_QTL	48129619	93340782	QTL_ID=633;Name=Fat-cuts percentage;Abbrev=FATCP;PUBMED_ID=10098263;trait_ID=280;Trait=Fat-cuts percentage;Coord_src=cM;PTO_name=dressed carcass composition trait;Map_Type=Linkage;LS-means=22.6;P-value=< 0.0001;Variance=9.70
Chr.4	Meat_and_Carcass_QTL	48129619	93340782	QTL_ID=635;Name=Carcass fat-free weight;Abbrev=CWNOFAT;PUBMED_ID=10098263;trait_ID=283;Trait=Carcass fat-free weight;Coord_src=cM;PTO_name=dressed carcass fat-free weight;Map_Type=Linkage;LS-means=57.8;P-value=0.0002;Variance=11.90
Chr.4	Production_QTL	48129619	93340782	QTL_ID=638;Name=Age at slaughter;Abbrev=ENDAGE;PUBMED_ID=10098263;trait_ID=284;Trait=Age at slaughter;Coord_src=cM;VTO_name=postnatal growth trait;Map_Type=Linkage;LS-means=174;P-value=0.0500;Variance=-
Chr.4	Production_QTL	62452962	97514274	QTL_ID=17562;Name=Average daily gain;Abbrev=ADG;PUBMED_ID=21108822;trait_ID=144;Trait=Average daily gain;Coord_src=cM;breed=large white,meishan（眉山猪）,Landrace;VTO_name=postnatal growth trait;CMO_name=average daily body weight gain;Map_Type=Linkage;Model=Mendelian;Test_Base=mosome-wise;Significance=Significant;P-value=<0.01;Likelihood_Ratio=98.6
Chr.4	Meat_and_Carcass_QTL	67732080	99606000	QTL_ID=672;Name=Loin muscle area;Abbrev=LMA;PUBMED_ID=12534217;trait_ID=86;Trait=Loin muscle area;Coord_src=cM;VTO_name=longissimus thoracis muscle area;Map_Type=Linkage;F-Stat=8.18;Dominance_Effect=-0.44;Additive_Effect=-1.36
Chr.4	Meat_and_Carcass_QTL	71716320	92633580	QTL_ID=528;Name=Loin muscle area;Abbrev=LMA;PUBMED_ID=11048916;trait_ID=86;Trait=Loin muscle area;Coord_src=cM;VTO_name=longissimus thoracis muscle area;Map_Type=Linkage;F-Stat=9.87;Dominance_Effect=0.24;Additive_Effect=-2.02
Chr.4	Meat_and_Carcass_QTL	72712380	90641460	QTL_ID=527;Name=Average backfat thickness;Abbrev=BFT;PUBMED_ID=11048916;trait_ID=2;Trait=Average backfat thickness;Coord_src=cM;VTO_name=subcutaneous adipose thickness;CMO_name=back fat thickness;Map_Type=Linkage;F-Stat=15.85;Dominance_Effect=-0.45;Additive_Effect=3.65
Chr.4	Meat_and_Carcass_QTL	79684800	94625700	QTL_ID=816;Name=Loin and neck meat weight;Abbrev=LNWT;PUBMED_ID=ISU0006;trait_ID=314;Trait=Loin and neck meat weight;Coord_src=cM;FlankMarker=NGFB;PTO_name=dressed carcass composition trait;Map_Type=Linkage;Marker_Type=Microsatellites;Variance=9.6
Chr.4	Meat_and_Carcass_QTL	80680860	99606000	QTL_ID=676;Name=Average backfat thickness;Abbrev=BFT;PUBMED_ID=12534217;trait_ID=2;Trait=Average backfat thickness;Coord_src=cM;VTO_name=subcutaneous adipose thickness;CMO_name=back fat thickness;Map_Type=Linkage;F-Stat=9.62;Dominance_Effect=-1.09;Additive_Effect=1.83
Chr.4	Meat_and_Carcass_QTL	85661160	98908758	QTL_ID=4899;Name=Meat color a*;Abbrev=CIEa;PUBMED_ID=16104385;trait_ID=422;Trait=Meat color a*;Coord_src=cM;PTO_name=meat color redness;Map_Type=Linkage;Model=Mendelian;Test_Base=Comparison-wise;Significance=Significant;P-value=0.000052;Additive_Effect=0.58
Chr.4	Meat_and_Carcass_QTL	85661160	100502454	QTL_ID=4900;Name=Hematin pigmentation;Abbrev=mcolor;PUBMED_ID=16104385;trait_ID=201;Trait=Hematin pigmentation;Coord_src=cM;PTO_name=meat hematin content;Map_Type=Linkage;Model=Mendelian;Test_Base=Comparison-wise;Significance=Significant;P-value=0.000001;Additive_Effect=2.69
Chr.4	Meat_and_Carcass_QTL	89954178	90482090	QTL_ID=7613;Name=pH 24 hr post-mortem (loin);Abbrev=pH;PUBMED_ID=16526961;trait_ID=30;Trait=pH 24 hr post-mortem (loin);Coord_src=cM;breed=duroc;PTO_name=meat pH;Map_Type=Linkage;Model=Mendelian;Test_Base=mosome-wise;Significance=Significant;P-value=<0.05;F-Stat=6.4;Variance=1.7;Dominance_Effect=-0.021;Additive_Effect=-0.022
Chr.4	Meat_and_Carcass_QTL	41635308	78987558	QTL_ID=461;Name=Loin muscle area;Abbrev=LMA;PUBMED_ID=11956764;trait_ID=86;Trait=Loin muscle area;Coord_src=cM;FlankMarker=S0001,STS Bo1,S0214;VTO_name=longissimus thoracis muscle area;Map_Type=Linkage;Marker_Type=Microsatellites;Significance=Suggestive;P-value=<0.001;F-Stat=15.70;Dominance_Effect=0.57;Additive_Effect=1.50
Chr.4	Meat_and_Carcass_QTL	41635308	78987558	QTL_ID=462;Name=Carcass length;Abbrev=CRCL;PUBMED_ID=11956764;trait_ID=75;Trait=Carcass length;Coord_src=cM;FlankMarker=S0001,STS Bo1,S0214;PTO_name=dressed carcass length;CMO_name=carcass length;Map_Type=Linkage;Marker_Type=Microsatellites;Significance=Suggestive;P-value=<0.001;F-Stat=35.20;Dominance_Effect=-0.23;Additive_Effect=1.80
Chr.4	Meat_and_Carcass_QTL	41635308	78987558	QTL_ID=463;Name=Backfat at mid-back;Abbrev=BFM;PUBMED_ID=11956764;trait_ID=11;Trait=Backfat at mid-back;Coord_src=cM;FlankMarker=S0001,STS Bo1,S0214;VTO_name=subcutaneous adipose thickness;CMO_name=back fat thickness, midpoint;Map_Type=Linkage;Marker_Type=Microsatellites;Significance=Suggestive;P-value=<0.001;F-Stat=24.40;Dominance_Effect=0.06;Additive_Effect=-0.33
Chr.4	Meat_and_Carcass_QTL	41635308	78987558	QTL_ID=3032;Name=Loin muscle area;Abbrev=LMA;PUBMED_ID=16483545;trait_ID=86;Trait=Loin muscle area;Coord_src=cM;FlankMarker=S0001,S0214;VTO_name=longissimus thoracis muscle area;Map_Type=Linkage;Marker_Type=Microsatellites;Significance=Significant;F-Stat=5.65;Dominance_Effect=0.61;Additive_Effect=1.44
Chr.4	Meat_and_Carcass_QTL	41635308	78987558	QTL_ID=3033;Name=Carcass length;Abbrev=CRCL;PUBMED_ID=16483545;trait_ID=75;Trait=Carcass length;Coord_src=cM;FlankMarker=S0001,S0214;PTO_name=dressed carcass length;CMO_name=carcass length;Map_Type=Linkage;Marker_Type=Microsatellites;Significance=Significant;F-Stat=14.48;Dominance_Effect=-0.13;Additive_Effect=1.90
Chr.4	Meat_and_Carcass_QTL	41635308	78987558	QTL_ID=3034;Name=Average backfat thickness;Abbrev=BFT;PUBMED_ID=16483545;trait_ID=2;Trait=Average backfat thickness;Coord_src=cM;FlankMarker=S0001,S0214;VTO_name=subcutaneous adipose thickness;CMO_name=back fat thickness;Map_Type=Linkage;Marker_Type=Microsatellites;Significance=Significant;F-Stat=9.08;Dominance_Effect=0.05;Additive_Effect=-0.33
Chr.4	Production_QTL	41635308	78987558	QTL_ID=3035;Name=Average daily gain;Abbrev=ADG;PUBMED_ID=16483545;trait_ID=144;Trait=Average daily gain;Coord_src=cM;FlankMarker=S0001,S0214;VTO_name=postnatal growth trait;CMO_name=average daily body weight gain;Map_Type=Linkage;Marker_Type=Microsatellites;Significance=Significant;F-Stat=5.63;Dominance_Effect=-9.38;Additive_Effect=32.97
Chr.4	Health_QTL	41635308	78987558	QTL_ID=17717;Name=HDL/LDL ratio;Abbrev=HDLLDL;PUBMED_ID=21752294;trait_ID=577;Trait=HDL/LDL ratio;Coord_src=cM;FlankMarker=S0001,S0214;breed=duroc,pietrain;CMO_name=serum high density lipoprotein cholesterol to low density lipoprotein cholesterol ratio;Map_Type=Linkage;Marker_Type=Microsatellites;Model=Mendelian;Test_Base=mosome-wise;Significance=Significant;LOD-score=1.94;P-value=<0.05;F-Stat=4.…
Chr.4	Production_QTL	41635308	69325776	QTL_ID=8801;Name=Body weight;Abbrev=BW;PUBMED_ID=22443659;trait_ID=564;Trait=Body weight;Coord_src=cM;FlankMarker=S0001,SW1089;breed=large white,meishan（眉山猪）;VTO_name=body mass;CMO_name=body weight;Map_Type=Linkage;Marker_Type=Microsatellites;Model=Mendelian;Test_Base=mosome-wise;Significance=Significant;P-value=<0.05;F-Stat=8.35;Variance=3.3;Dominance_Effect=1.9;Additive_Effect=-5.4
Chr.4	Production_QTL	41635308	69325776	QTL_ID=8802;Name=Body weight;Abbrev=BW;PUBMED_ID=22443659;trait_ID=564;Trait=Body weight;Coord_src=cM;FlankMarker=S0001,SW1089;breed=large white,meishan（眉山猪）;VTO_name=body mass;CMO_name=body weight;Map_Type=Linkage;Marker_Type=Microsatellites;Model=Mendelian;Test_Base=Genome-wise;Significance=Significant;P-value=<0.05;Likelihood_Ratio=62.1
Chr.4	Reproduction_QTL	41635308	69325776	QTL_ID=8817;Name=Corpus luteum number;Abbrev=CLN;PUBMED_ID=22443659;trait_ID=160;Trait=Corpus luteum number;Coord_src=cM;FlankMarker=S0001,SW1089;breed=large white,meishan（眉山猪）;VTO_name=corpus luteum quantity;Map_Type=Linkage;Marker_Type=Microsatellites;Model=Mendelian;Test_Base=Genome-wise;Significance=Significant;P-value=<0.05;F-Stat=10.8;Variance=3.2;Dominance_Effect=0.53;Additive_Effect=-0.66
Chr.4	Production_QTL	41635308	69325776	QTL_ID=8947;Name=Physis score;Abbrev=PHYSC;PUBMED_ID=ISU0038;trait_ID=601;Trait=Physis score;Coord_src=cM;FlankMarker=S0001,S0217;breed=large white,meishan（眉山猪）;VTO_name=epiphyseal plate morphology trait;Map_Type=Linkage;Marker_Type=Microsatellites;Model=Mendelian;Test_Base=Comparison-wise;Significance=Significant;P-value=<0.05;F-Stat=4.65;Variance=0.029;Dominance_Effect=0.340;Additive_Effect=-0.…
Chr.4	Meat_and_Carcass_QTL	42830580	78688740	QTL_ID=270;Name=Average backfat thickness;Abbrev=BFT;PUBMED_ID=9611214;trait_ID=2;Trait=Average backfat thickness;Coord_src=cM;FlankMarker=S0001,S0107,-;VTO_name=subcutaneous adipose thickness;CMO_name=back fat thickness;Map_Type=Linkage;Marker_Type=Microsatellites;Significance=Significant;F-Stat=18.60;Dominance_Effect=0.43;Additive_Effect=2.03
Chr.4	Meat_and_Carcass_QTL	45818760	84665100	QTL_ID=261;Name=Abdominal fat weight;Abbrev=ABDF;PUBMED_ID=9611214;trait_ID=1;Trait=Abdominal fat weight;Coord_src=cM;FlankMarker=-,-;VTO_name=abdominal adipose mass;CMO_name=abdominal fat weight;Map_Type=Linkage;Significance=Significant;F-Stat=15.80;Dominance_Effect=0.011;Additive_Effect=0.28
Chr.4	Meat_and_Carcass_QTL	46516002	75302136	QTL_ID=4890;Name=Carcass length;Abbrev=CRCL;PUBMED_ID=16104385;trait_ID=75;Trait=Carcass length;Coord_src=cM;PTO_name=dressed carcass length;CMO_name=carcass length;Map_Type=Linkage;Model=Mendelian;Test_Base=Comparison-wise;Significance=Significant;P-value=0.19E-7;Additive_Effect=-1.17
Chr.4	Meat_and_Carcass_QTL	47213244	61357296	QTL_ID=4891;Name=Carcass length;Abbrev=CRCL;PUBMED_ID=16104385;trait_ID=75;Trait=Carcass length;Coord_src=cM;PTO_name=dressed carcass length;CMO_name=carcass length;Map_Type=Linkage;Model=Mendelian;Test_Base=Comparison-wise;Significance=Significant;P-value=0.12E-7;Additive_Effect=-1.49
Chr.4	Meat_and_Carcass_QTL	47611668	78987558	QTL_ID=459;Name=Fat percentage in carcass;Abbrev=FPIC;PUBMED_ID=11849134;trait_ID=13;Trait=Fat percentage in carcass;Coord_src=cM;FlankMarker=SW871,S0175,S0214;PTO_name=dressed carcass fat percentage;Map_Type=Linkage;Marker_Type=Microsatellites;Significance=Suggestive;F-Stat=12.35
Chr.4	Meat_and_Carcass_QTL	47810880	62054538	QTL_ID=12827;Name=Adipocyte diameter;Abbrev=ADIPDI;PUBMED_ID=20667088;trait_ID=656;Trait=Adipocyte diameter;Coord_src=cM;FlankMarker=SW2128,SW1073;breed=pietrain,Wild boar;VTO_name=white adipocyte size trait;CMO_name=adipocyte diameter;Map_Type=Linkage;Marker_Type=Microsatellites;Model=Mendelian;Test_Base=Genome-wise;Significance=Significant;P-value=<0.05;F-Stat=9.9;Variance=5.9;Dominance_Effect=…
Chr.4	Meat_and_Carcass_QTL	47810880	62054538	QTL_ID=12828;Name=Adipocyte diameter;Abbrev=ADIPDI;PUBMED_ID=20667088;trait_ID=656;Trait=Adipocyte diameter;Coord_src=cM;FlankMarker=SW2128,SW1073;breed=pietrain,Wild boar;VTO_name=white adipocyte size trait;CMO_name=adipocyte diameter;Map_Type=Linkage;Marker_Type=Microsatellites;Model=Mendelian;Test_Base=Genome-wise;Significance=Significant;P-value=<0.05;F-Stat=9.7;Variance=5.8;Dominance_Effect=…
Chr.4	Meat_and_Carcass_QTL	50998272	70919472	QTL_ID=10;Name=Carcass length;Abbrev=CRCL;PUBMED_ID=9781480;trait_ID=75;Trait=Carcass length;Coord_src=cM;FlankMarker=SW2454,SW724,SW1967;PTO_name=dressed carcass length;CMO_name=carcass length;Map_Type=Linkage;Marker_Type=Microsatellites;Significance=Suggestive;F-Stat=9.31
Chr.4	Meat_and_Carcass_QTL	50998272	60361236	QTL_ID=4888;Name=Backfat at first rib;Abbrev=1RIBBFT;PUBMED_ID=16104385;trait_ID=171;Trait=Backfat at first rib;Coord_src=cM;VTO_name=subcutaneous adipose thickness;CMO_name=back fat thickness, 1st rib;Map_Type=Linkage;Model=Mendelian;Test_Base=Comparison-wise;Significance=Significant;P-value=0.55E-10;Additive_Effect=0.29
Chr.4	Meat_and_Carcass_QTL	51695514	70620654	QTL_ID=17546;Name=Belly weight;Abbrev=BELLYWT;PUBMED_ID=21108822;trait_ID=74;Trait=Belly weight;Coord_src=cM;breed=large white,meishan（眉山猪）;PTO_name=belly weight;Map_Type=Linkage;Model=Mendelian;Test_Base=mosome-wise;Significance=Significant;P-value=<0.01;Likelihood_Ratio=56.9
Chr.4	Meat_and_Carcass_QTL	51994332	74106864	QTL_ID=21232;Name=Shoulder subcutaneous fat thickness;Abbrev=SHOUFATD;PUBMED_ID=22497573;trait_ID=321;Trait=Shoulder subcutaneous fat thickness;Coord_src=cM;breed=duroc,Erhualian（二花脸猪）;VTO_name=subcutaneous adipose thickness;Map_Type=Linkage;Model=Mendelian;Test_Base=Genome-wise;Significance=Significant;P-value=<0.01;F-Stat=27.61;Variance=3.54;Dominance_Effect=-0.02;Additive_Effect=-0.22
Chr.4	Meat_and_Carcass_QTL	53787240	83669040	QTL_ID=408;Name=Backfat weight;Abbrev=BFW;PUBMED_ID=12486399;trait_ID=221;Trait=Backfat weight;Coord_src=cM;VTO_name=subcutaneous adipose mass;CMO_name=back fat weight;Map_Type=Linkage;Significance=Suggestive;F-Stat=6.30;Variance=2.70;Dominance_Effect=0.02;Additive_Effect=0.15
Chr.4	Production_QTL	55679754	85362342	QTL_ID=3092;Name=Small intestine length;Abbrev=LSI;PUBMED_ID=8134840;trait_ID=195;Trait=Small intestine length;Coord_src=cM;FlankMarker=S0175,EAL;VTO_name=small intestine length;CMO_name=small intestine length;Map_Type=Linkage;Marker_Type=Microsatellites;Significance=Significant;F-Stat=11.1;Variance=11.3;Dominance_Effect=0.03;Additive_Effect=-0.87
Chr.4	Production_QTL	55679754	62054538	QTL_ID=4125;Name=Average daily gain;Abbrev=ADG;PUBMED_ID=12968689;trait_ID=144;Trait=Average daily gain;Coord_src=cM;FlankMarker=SW35,SW839;VTO_name=postnatal growth trait;CMO_name=average daily body weight gain;Map_Type=Linkage;Marker_Type=Microsatellites;Significance=Significant;P-value=<0.01
Chr.4	Meat_and_Carcass_QTL	55679754	62054538	QTL_ID=4126;Name=backfat at P2 position;Abbrev=BFT;PUBMED_ID=12968689;trait_ID=5;Trait=backfat at P2 position;Coord_src=cM;FlankMarker=SW35,SW839;VTO_name=subcutaneous adipose thickness;CMO_name=back fat thickness;Map_Type=Linkage;Marker_Type=Microsatellites;Significance=Significant;P-value=<0.05
Chr.4	Meat_and_Carcass_QTL	55679754	62054538	QTL_ID=4127;Name=backfat at P2 position;Abbrev=BFT;PUBMED_ID=12968689;trait_ID=5;Trait=backfat at P2 position;Coord_src=cM;FlankMarker=SW35,SW839;VTO_name=subcutaneous adipose thickness;CMO_name=back fat thickness;Map_Type=Linkage;Marker_Type=Microsatellites;Significance=Significant;P-value=<0.05
Chr.4	Meat_and_Carcass_QTL	55679754	62054538	QTL_ID=4128;Name=backfat at P2 position;Abbrev=BFT;PUBMED_ID=12968689;trait_ID=5;Trait=backfat at P2 position;Coord_src=cM;FlankMarker=SW35,SW839;VTO_name=subcutaneous adipose thickness;CMO_name=back fat thickness;Map_Type=Linkage;Marker_Type=Microsatellites;Significance=Significant;P-value=<0.05
Chr.4	Meat_and_Carcass_QTL	55679754	62054538	QTL_ID=4129;Name=Lean meat percentage;Abbrev=LEANP;PUBMED_ID=12968689;trait_ID=84;Trait=Lean meat percentage;Coord_src=cM;FlankMarker=SW35,SW839;PTO_name=dressed carcass muscle percentage;Map_Type=Linkage;Marker_Type=Microsatellites;Significance=Significant;P-value=<0.01
Chr.4	Meat_and_Carcass_QTL	55679754	62054538	QTL_ID=4130;Name=pH for Semimembranosus;Abbrev=pH;PUBMED_ID=12968689;trait_ID=403;Trait=pH for Semimembranosus;Coord_src=cM;FlankMarker=SW35,SW839;VTO_name=muscle pH;PTO_name=meat pH;Map_Type=Linkage;Marker_Type=Microsatellites;Significance=Significant;P-value=<0.01
Chr.4	Meat_and_Carcass_QTL	55679754	62054538	QTL_ID=4179;Name=Conductivity 24 hours postmortem (ham);Abbrev=cond;PUBMED_ID=12807782;trait_ID=410;Trait=Conductivity 24 hours postmortem (ham);Coord_src=cM;FlankMarker=SW35,SW839;VTO_name=skeletal muscle conductivity trait;PTO_name=meat conductivity;Map_Type=Linkage;Marker_Type=Microsatellites;Significance=Significant;P-value=<0.05
Chr.4	Meat_and_Carcass_QTL	55679754	62054538	QTL_ID=4246;Name=Carcass weight (hot);Abbrev=HCWT;PUBMED_ID=12968689;trait_ID=77;Trait=Carcass weight (hot);Coord_src=cM;FlankMarker=SW35,SW839;PTO_name=dressed carcass weight;CMO_name=carcass weight;Map_Type=Linkage;Marker_Type=Microsatellites;Significance=Significant;F-Stat=<0.05
Chr.4	Meat_and_Carcass_QTL	55679754	62054538	QTL_ID=3669;Name=Backfat at last rib;Abbrev=LRIBF;PUBMED_ID=12807782;trait_ID=382;Trait=Backfat at last rib;Coord_src=cM;FlankMarker=Sw35,Sw839;VTO_name=subcutaneous adipose thickness;CMO_name=back fat thickness, last rib;Map_Type=Linkage;Marker_Type=Microsatellites;Significance=Significant;P-value=.05
Chr.4	Production_QTL	55679754	62054538	QTL_ID=3670;Name=Average daily gain;Abbrev=ADG;PUBMED_ID=12807782;trait_ID=144;Trait=Average daily gain;Coord_src=cM;FlankMarker=Sw35,Sw839;VTO_name=postnatal growth trait;CMO_name=average daily body weight gain;Map_Type=Linkage;Marker_Type=Microsatellites;Significance=Significant;P-value=.05
Chr.4	Meat_and_Carcass_QTL	55679754	62054538	QTL_ID=3681;Name=Carcass length;Abbrev=CRCL;PUBMED_ID=12807782;trait_ID=75;Trait=Carcass length;Coord_src=cM;FlankMarker=Sw35,Sw839;PTO_name=dressed carcass length;CMO_name=carcass length;Map_Type=Linkage;Marker_Type=Microsatellites;Significance=Significant;P-value=.05
Chr.4	Meat_and_Carcass_QTL	55679754	62054538	QTL_ID=3682;Name=Carcass weight (hot);Abbrev=HCWT;PUBMED_ID=12807782;trait_ID=77;Trait=Carcass weight (hot);Coord_src=cM;FlankMarker=Sw35,Sw839;PTO_name=dressed carcass weight;CMO_name=carcass weight;Map_Type=Linkage;Marker_Type=Microsatellites;Significance=Significant;P-value=.01
Chr.4	Meat_and_Carcass_QTL	55679754	62054538	QTL_ID=3683;Name=pH for Semimembranosus;Abbrev=pH;PUBMED_ID=12807782;trait_ID=403;Trait=pH for Semimembranosus;Coord_src=cM;FlankMarker=Sw35,Sw839;VTO_name=muscle pH;PTO_name=meat pH;Map_Type=Linkage;Marker_Type=Microsatellites;Significance=Significant;P-value=.01
Chr.4	Health_QTL	55679754	78987558	QTL_ID=21325;Name=White blood cell number;Abbrev=WBC;PUBMED_ID=22509953;trait_ID=99;Trait=White blood cell number;Coord_src=cM;FlankMarker=S0175,S0214;breed=Landrace;VTO_name=leukocyte quantity;CMO_name=total white blood cell count;Map_Type=Linkage;Marker_Type=Microsatellites;Model=Mendelian;Test_Base=Genome-wise;Significance=Suggestive;LOD-score=1.67
Chr.4	Production_QTL	55679754	78987558	QTL_ID=511;Name=Average daily gain;Abbrev=ADG;PUBMED_ID=9814894;trait_ID=144;Trait=Average daily gain;Coord_src=cM;FlankMarker=S0175,S0214;VTO_name=postnatal growth trait;CMO_name=average daily body weight gain;Map_Type=Linkage;Marker_Type=Microsatellites;Significance=Suggestive;P-value=0.0100;F-Stat=5.72
Chr.4	Meat_and_Carcass_QTL	55679754	78987558	QTL_ID=631;Name=Abdominal fat weight;Abbrev=ABDF;PUBMED_ID=10098263;trait_ID=1;Trait=Abdominal fat weight;Coord_src=cM;FlankMarker=S0175,ATP1B1,S0214;VTO_name=abdominal adipose mass;CMO_name=abdominal fat weight;Map_Type=Linkage;Marker_Type=Microsatellites;Significance=Significant;LS-means=1.69;P-value=< 0.0001;Variance=15.40
Chr.4	Meat_and_Carcass_QTL	55679754	78987558	QTL_ID=632;Name=Subcutaneous fat thickness;Abbrev=SUBCFAT;PUBMED_ID=10098263;trait_ID=20;Trait=Subcutaneous fat thickness;Coord_src=cM;FlankMarker=S0175,ATP1B1,S0214;VTO_name=subcutaneous adipose thickness;Map_Type=Linkage;Marker_Type=Microsatellites;Significance=Significant;LS-means=21.8;P-value=< 0.0001;Variance=7.30
Chr.4	Production_QTL	55679754	78987558	QTL_ID=636;Name=Average daily gain;Abbrev=ADG;PUBMED_ID=10098263;trait_ID=144;Trait=Average daily gain;Coord_src=cM;FlankMarker=S0175,ATP1B1,S0214;VTO_name=postnatal growth trait;CMO_name=average daily body weight gain;Map_Type=Linkage;Marker_Type=Microsatellites;Significance=Significant;LS-means=610;P-value=0.0150;Variance=5.80
Chr.4	Meat_and_Carcass_QTL	55679754	78987558	QTL_ID=637;Name=Carcass length;Abbrev=CRCL;PUBMED_ID=10098263;trait_ID=75;Trait=Carcass length;Coord_src=cM;FlankMarker=S0175,ATP1B1,S0214;PTO_name=dressed carcass length;CMO_name=carcass length;Map_Type=Linkage;Marker_Type=Microsatellites;Significance=Significant;LS-means=97.4;P-value=0.0010;Variance=11.40
Chr.4	Meat_and_Carcass_QTL	56775420	69524988	QTL_ID=21223;Name=Abdominal fat weight;Abbrev=ABDF;PUBMED_ID=22497573;trait_ID=1;Trait=Abdominal fat weight;Coord_src=cM;breed=duroc,Erhualian（二花脸猪）;VTO_name=abdominal adipose mass;CMO_name=abdominal fat weight;Map_Type=Linkage;Model=Mendelian;Test_Base=Genome-wise;Significance=Significant;P-value=<0.01;F-Stat=56.25;Variance=7.05;Dominance_Effect=-0.02;Additive_Effect=-0.10
Chr.4	Meat_and_Carcass_QTL	58169904	71616714	QTL_ID=17541;Name=Average backfat thickness;Abbrev=BFT;PUBMED_ID=21108822;trait_ID=2;Trait=Average backfat thickness;Coord_src=cM;breed=large white,meishan（眉山猪）;VTO_name=subcutaneous adipose thickness;CMO_name=back fat thickness;Map_Type=Linkage;Model=Mendelian;Test_Base=mosome-wise;Significance=Suggestive;P-value=<0.10;Likelihood_Ratio=45.5
Chr.4	Production_QTL	59365176	77792286	QTL_ID=17542;Name=Average daily gain;Abbrev=ADG;PUBMED_ID=21108822;trait_ID=144;Trait=Average daily gain;Coord_src=cM;breed=large white,meishan（眉山猪）;VTO_name=postnatal growth trait;CMO_name=average daily body weight gain;Map_Type=Linkage;Model=Mendelian;Test_Base=mosome-wise;Significance=Significant;P-value=<0.01
Chr.4	Meat_and_Carcass_QTL	59763600	80680860	QTL_ID=410;Name=Backfat thickness between 3rd and 4th rib;Abbrev=34RIBBFT;PUBMED_ID=12486399;trait_ID=8;Trait=Backfat thickness between 3rd and 4th rib;Coord_src=cM;VTO_name=subcutaneous adipose thickness;CMO_name=back fat thickness;Map_Type=Linkage;Significance=Suggestive;F-Stat=7.50;Variance=2.80;Dominance_Effect=-0.16;Additive_Effect=0.95
Chr.4	Meat_and_Carcass_QTL	102394968	119527200	QTL_ID=297;Name=Meat color-L;Abbrev=MCOLOR-L;PUBMED_ID=12462246;trait_ID=26;Trait=Meat color-L;Coord_src=cM;FlankMarker=SW2435,SW58,MP77;PTO_name=meat color reflectivity;Map_Type=Linkage;Marker_Type=Microsatellites;Significance=Significant;P-value=< 0.01;F-Stat=16.42;Dominance_Effect=0.29;Additive_Effect=-1.84
Chr.4	Meat_and_Carcass_QTL	102394968	119527200	QTL_ID=953;Name=Shoulder meat weight;Abbrev=SMWT;PUBMED_ID=ISU0010;trait_ID=316;Trait=Shoulder meat weight;Coord_src=cM;FlankMarker=SW2435,S0097;VTO_name=forelimb muscle mass;PTO_name=shoulder muscle weight;Map_Type=Linkage;Marker_Type=Microsatellites;Significance=Significant;F-Stat=12.2;Variance=8.3;Dominance_Effect=0.02;Additive_Effect=-0.27
Chr.4	Meat_and_Carcass_QTL	102394968	119527200	QTL_ID=954;Name=Dressing percentage;Abbrev=DRESS%;PUBMED_ID=ISU0010;trait_ID=223;Trait=Dressing percentage;Coord_src=cM;FlankMarker=SW2435,S0097;PTO_name=dressing percentage;Map_Type=Linkage;Marker_Type=Microsatellites;Significance=Significant;F-Stat=8.1;Variance=5.6;Dominance_Effect=0.05;Additive_Effect=-0.48
Chr.4	Meat_and_Carcass_QTL	102394968	119527200	QTL_ID=956;Name=Ham weight;Abbrev=HAMWT;PUBMED_ID=ISU0010;trait_ID=216;Trait=Ham weight;Coord_src=cM;FlankMarker=SW2435,S0097;VTO_name=hindlimb mass;PTO_name=ham weight;Map_Type=Linkage;Marker_Type=Microsatellites;Significance=Significant;F-Stat=7.7;Variance=5.2;Dominance_Effect=-0.05;Additive_Effect=-0.42
Chr.4	Meat_and_Carcass_QTL	102394968	119527200	QTL_ID=957;Name=Ham weight;Abbrev=HAMWT;PUBMED_ID=ISU0010;trait_ID=216;Trait=Ham weight;Coord_src=cM;FlankMarker=SW2435,S0097;VTO_name=hindlimb mass;PTO_name=ham weight;Map_Type=Linkage;Marker_Type=Microsatellites;Significance=Significant;F-Stat=7.6;Variance=5.1;Dominance_Effect=0.09;Additive_Effect=-0.55
Chr.4	Meat_and_Carcass_QTL	102394968	119527200	QTL_ID=959;Name=Heart weight;Abbrev=HWT;PUBMED_ID=ISU0010;trait_ID=282;Trait=Heart weight;Coord_src=cM;FlankMarker=SW2435,S0097;VTO_name=heart mass;CMO_name=heart weight;Map_Type=Linkage;Marker_Type=Microsatellites;Significance=Significant;F-Stat=6.4;Variance=4.3;Dominance_Effect=-3.4;Additive_Effect=-12.1
Chr.4	Meat_and_Carcass_QTL	102394968	119527200	QTL_ID=960;Name=Liver weight;Abbrev=LIVWT;PUBMED_ID=ISU0010;trait_ID=322;Trait=Liver weight;Coord_src=cM;FlankMarker=SW2435,S0097;VTO_name=liver mass;CMO_name=liver weight;Map_Type=Linkage;Marker_Type=Microsatellites;Significance=Significant;F-Stat=6.4;Variance=4.2;Dominance_Effect=7.9;Additive_Effect=-56.5
Chr.4	Meat_and_Carcass_QTL	102394968	119527200	QTL_ID=815;Name=Shoulder meat weight;Abbrev=SMWT;PUBMED_ID=ISU0006;trait_ID=316;Trait=Shoulder meat weight;Coord_src=cM;FlankMarker=SW2435,S0097;VTO_name=forelimb muscle mass;PTO_name=shoulder muscle weight;Map_Type=Linkage;Marker_Type=Microsatellites;Significance=Significant;Variance=8.3%
Chr.4	Exterior_QTL	32471556	55918808	QTL_ID=13333;Name=Cervical vertebra length;Abbrev=CVERTL;PUBMED_ID=20528845;trait_ID=603;Trait=Cervical vertebra length;Coord_src=cM;breed=duroc,Erhualian（二花脸猪）;CMO_name=cervical vertebra length;Map_Type=Linkage;Model=Mendelian;Test_Base=Genome-wise;Significance=Significant;P-value=<0.05;F-Stat=25.6;Variance=4.8;Dominance_Effect=-0.01;Additive_Effect=-0.06
Chr.4	Exterior_QTL	32471556	55918808	QTL_ID=13339;Name=Cervical vertebra length;Abbrev=CVERTL;PUBMED_ID=20528845;trait_ID=603;Trait=Cervical vertebra length;Coord_src=cM;breed=duroc,Erhualian（二花脸猪）;CMO_name=cervical vertebra length;Map_Type=Linkage;Model=Mendelian;Test_Base=Genome-wise;Significance=Significant;P-value=<0.05;F-Stat=27.7;Variance=5.1;Dominance_Effect=0.00;Additive_Effect=-0.07
Chr.4	Production_QTL	32471556	55918808	QTL_ID=6505;Name=Humerus length;Abbrev=HUML;PUBMED_ID=18840302;trait_ID=541;Trait=Humerus length;Coord_src=cM;breed=duroc,Erhualian（二花脸猪）;VTO_name=humerus length;CMO_name=humerus length;Map_Type=Linkage;Model=Mendelian;Test_Base=Genome-wise;Significance=Significant;P-value=<0.01;F-Stat=11.2;Variance=1.5;Additive_Effect=0.18
Chr.4	Production_QTL	32471556	55918808	QTL_ID=6506;Name=Ulna length;Abbrev=ULNAL;PUBMED_ID=18840302;trait_ID=543;Trait=Ulna length;Coord_src=cM;breed=duroc,Erhualian（二花脸猪）;VTO_name=ulna length;CMO_name=ulna length;Map_Type=Linkage;Model=Mendelian;Test_Base=Genome-wise;Significance=Significant;P-value=<0.01;F-Stat=20.5;Variance=2.8;Additive_Effect=0.26
Chr.4	Meat_and_Carcass_QTL	33089113	55918808	QTL_ID=5076;Name=Carcass length;Abbrev=CRCL;PUBMED_ID=17121606;trait_ID=75;Trait=Carcass length;Coord_src=cM;breed=iberian,Landrace;PTO_name=dressed carcass length;CMO_name=carcass length;Map_Type=Linkage;Model=Mendelian;Test_Base=Comparison-wise;Significance=Significant;P-value=2E-8
Chr.4	Meat_and_Carcass_QTL	34882021	56635971	QTL_ID=3869;Name=Loin muscle area;Abbrev=LMA;PUBMED_ID=11808631;trait_ID=86;Trait=Loin muscle area;Coord_src=cM;FlankMarker=SW35;VTO_name=longissimus thoracis muscle area;Map_Type=Linkage;Marker_Type=Microsatellites;P-value=<0.05
Chr.4	Meat_and_Carcass_Association	34882021	56635971	QTL_ID=7266;Name=Shoulder subcutaneous fat thickness;Abbrev=SHOUFATD;PUBMED_ID=17032783;trait_ID=321;Trait=Shoulder subcutaneous fat thickness;Coord_src=cM;FlankMarker=SW35;breed=iberian,Landrace;VTO_name=subcutaneous adipose thickness;Map_Type=Linkage;Marker_Type=Microsatellites;Model=Mendelian;Test_Base=Comparison-wise;Significance=Significant;P-value=4E-10
Chr.4	Meat_and_Carcass_Association	34882021	56635971	QTL_ID=7273;Name=Backfat at last rib;Abbrev=LRIBF;PUBMED_ID=17032783;trait_ID=382;Trait=Backfat at last rib;Coord_src=cM;FlankMarker=SW35;breed=iberian,Landrace;VTO_name=subcutaneous adipose thickness;CMO_name=back fat thickness, last rib;Map_Type=Linkage;Marker_Type=Microsatellites;Model=Mendelian;Test_Base=Comparison-wise;Significance=Significant;P-value=5E-10
Chr.4	Meat_and_Carcass_Association	34882021	56635971	QTL_ID=7279;Name=Shoulder weight;Abbrev=SHOUWT;PUBMED_ID=17032783;trait_ID=219;Trait=Shoulder weight;Coord_src=cM;FlankMarker=SW35;breed=iberian,Landrace;VTO_name=forelimb mass;PTO_name=shoulder weight;Map_Type=Linkage;Marker_Type=Microsatellites;Model=Mendelian;Test_Base=Comparison-wise;Significance=Significant;P-value=5E-8
Chr.4	Meat_and_Carcass_Association	34882021	56635971	QTL_ID=7286;Name=Carcass length;Abbrev=CRCL;PUBMED_ID=17032783;trait_ID=75;Trait=Carcass length;Coord_src=cM;FlankMarker=SW35;breed=iberian,Landrace;PTO_name=dressed carcass length;CMO_name=carcass length;Map_Type=Linkage;Marker_Type=Microsatellites;Model=Mendelian;Test_Base=Comparison-wise;Significance=Significant;P-value=1E-6
Chr.4	Meat_and_Carcass_QTL	35499578	48129619	QTL_ID=4280;Name=Loin muscle depth;Abbrev=LMDEP;PUBMED_ID=17179536;trait_ID=220;Trait=Loin muscle depth;Coord_src=cM;VTO_name=longissimus thoracis muscle thickness;Map_Type=Linkage;P-value=<0.05
Chr.4	Meat_and_Carcass_Association	35499578	48129619	QTL_ID=18033;Name=Marbling;Abbrev=MARB;PUBMED_ID=21846497;trait_ID=17;Trait=Marbling;Coord_src=cM;FlankMarker=AFABPMS;VTO_name=intramuscular adipose amount;PTO_name=intramuscular fat content;Map_Type=Linkage;Marker_Type=Microsatellites;Model=Mendelian;Significance=Significant;P-value=0.016;F-Stat=3.95;gene_ID=399533;gene_IDsrc=NCBIgene
Chr.4	Meat_and_Carcass_Association	35499578	48129619	QTL_ID=18034;Name=Intramuscular fat content;Abbrev=IMF;PUBMED_ID=21846497;trait_ID=16;Trait=Intramuscular fat content;Coord_src=cM;FlankMarker=AFABPMS;VTO_name=intramuscular adipose amount;PTO_name=intramuscular fat content;Map_Type=Linkage;Marker_Type=Microsatellites;Model=Mendelian;Significance=Significant;P-value=<0.0001;F-Stat=58.659;gene_ID=399533;gene_IDsrc=NCBIgene
Chr.4	Meat_and_Carcass_QTL	35499578	48129619	QTL_ID=144;Name=Intramuscular fat content;Abbrev=IMF;PUBMED_ID=11219443;trait_ID=16;Trait=Intramuscular fat content;Coord_src=cM;FlankMarker=AFABPMS;VTO_name=intramuscular adipose amount;PTO_name=intramuscular fat content;Map_Type=Linkage;Marker_Type=Microsatellites;P-value=< 0.05
Chr.4	Meat_and_Carcass_QTL	35569302	56635971	QTL_ID=13292;Name=Spleen weight;Abbrev=SPLWT;PUBMED_ID=20528845;trait_ID=581;Trait=Spleen weight;Coord_src=cM;breed=duroc,Erhualian（二花脸猪）;VTO_name=spleen mass;CMO_name=spleen weight;Map_Type=Linkage;Model=Mendelian;Test_Base=Genome-wise;Significance=Significant;P-value=<0.05;F-Stat=40.5;Variance=8.5;Dominance_Effect=-3.96;Additive_Effect=-11.84
Chr.4	Meat_and_Carcass_Association	35569302	56635971	QTL_ID=7263;Name=Shoulder subcutaneous fat thickness;Abbrev=SHOUFATD;PUBMED_ID=17032783;trait_ID=321;Trait=Shoulder subcutaneous fat thickness;Coord_src=cM;breed=iberian,Landrace;VTO_name=subcutaneous adipose thickness;Map_Type=Linkage;Model=Mendelian;Test_Base=Comparison-wise;Significance=Significant;P-value=1E-10;gene_ID=399533;gene_IDsrc=NCBIgene
Chr.4	Meat_and_Carcass_Association	35569302	56635971	QTL_ID=7264;Name=Shoulder subcutaneous fat thickness;Abbrev=SHOUFATD;PUBMED_ID=17032783;trait_ID=321;Trait=Shoulder subcutaneous fat thickness;Coord_src=cM;breed=iberian,Landrace;VTO_name=subcutaneous adipose thickness;Map_Type=Linkage;Model=Mendelian;Test_Base=Comparison-wise;Significance=Significant;P-value=2E-8;gene_ID=399533;gene_IDsrc=NCBIgene
Chr.4	Meat_and_Carcass_Association	35569302	56635971	QTL_ID=7265;Name=Shoulder subcutaneous fat thickness;Abbrev=SHOUFATD;PUBMED_ID=17032783;trait_ID=321;Trait=Shoulder subcutaneous fat thickness;Coord_src=cM;breed=iberian,Landrace;VTO_name=subcutaneous adipose thickness;Map_Type=Linkage;Model=Mendelian;Test_Base=Comparison-wise;Significance=Significant;P-value=0.00001;gene_ID=399533;gene_IDsrc=NCBIgene
Chr.4	Meat_and_Carcass_Association	35569302	56635971	QTL_ID=7270;Name=Backfat at last rib;Abbrev=LRIBF;PUBMED_ID=17032783;trait_ID=382;Trait=Backfat at last rib;Coord_src=cM;breed=iberian,Landrace;VTO_name=subcutaneous adipose thickness;CMO_name=back fat thickness, last rib;Map_Type=Linkage;Model=Mendelian;Test_Base=Comparison-wise;Significance=Significant;P-value=4E-9;gene_ID=399533;gene_IDsrc=NCBIgene
Chr.4	Meat_and_Carcass_Association	35569302	56635971	QTL_ID=7271;Name=Backfat at last rib;Abbrev=LRIBF;PUBMED_ID=17032783;trait_ID=382;Trait=Backfat at last rib;Coord_src=cM;breed=iberian,Landrace;VTO_name=subcutaneous adipose thickness;CMO_name=back fat thickness, last rib;Map_Type=Linkage;Model=Mendelian;Test_Base=Comparison-wise;Significance=Significant;P-value=1E-9;gene_ID=399533;gene_IDsrc=NCBIgene
Chr.4	Meat_and_Carcass_Association	35569302	56635971	QTL_ID=7272;Name=Backfat at last rib;Abbrev=LRIBF;PUBMED_ID=17032783;trait_ID=382;Trait=Backfat at last rib;Coord_src=cM;breed=iberian,Landrace;VTO_name=subcutaneous adipose thickness;CMO_name=back fat thickness, last rib;Map_Type=Linkage;Model=Mendelian;Test_Base=Comparison-wise;Significance=Significant;P-value=4E-7;gene_ID=399533;gene_IDsrc=NCBIgene
Chr.4	Meat_and_Carcass_Association	35569302	56635971	QTL_ID=7277;Name=Shoulder weight;Abbrev=SHOUWT;PUBMED_ID=17032783;trait_ID=219;Trait=Shoulder weight;Coord_src=cM;breed=iberian,Landrace;VTO_name=forelimb mass;PTO_name=shoulder weight;Map_Type=Linkage;Model=Mendelian;Test_Base=Comparison-wise;Significance=Significant;P-value=5E-8;gene_ID=399533;gene_IDsrc=NCBIgene
Chr.4	Meat_and_Carcass_Association	35569302	56635971	QTL_ID=7278;Name=Shoulder weight;Abbrev=SHOUWT;PUBMED_ID=17032783;trait_ID=219;Trait=Shoulder weight;Coord_src=cM;breed=iberian,Landrace;VTO_name=forelimb mass;PTO_name=shoulder weight;Map_Type=Linkage;Model=Mendelian;Test_Base=Comparison-wise;Significance=Significant;P-value=0.002;gene_ID=399533;gene_IDsrc=NCBIgene
Chr.4	Meat_and_Carcass_Association	35569302	56635971	QTL_ID=7283;Name=Carcass length;Abbrev=CRCL;PUBMED_ID=17032783;trait_ID=75;Trait=Carcass length;Coord_src=cM;breed=iberian,Landrace;PTO_name=dressed carcass length;CMO_name=carcass length;Map_Type=Linkage;Model=Mendelian;Test_Base=Comparison-wise;Significance=Significant;P-value=4E-8;gene_ID=399533;gene_IDsrc=NCBIgene
Chr.4	Meat_and_Carcass_Association	35569302	56635971	QTL_ID=7284;Name=Carcass length;Abbrev=CRCL;PUBMED_ID=17032783;trait_ID=75;Trait=Carcass length;Coord_src=cM;breed=iberian,Landrace;PTO_name=dressed carcass length;CMO_name=carcass length;Map_Type=Linkage;Model=Mendelian;Test_Base=Comparison-wise;Significance=Significant;P-value=0.001;gene_ID=399533;gene_IDsrc=NCBIgene
Chr.4	Meat_and_Carcass_Association	35569302	56635971	QTL_ID=7285;Name=Carcass length;Abbrev=CRCL;PUBMED_ID=17032783;trait_ID=75;Trait=Carcass length;Coord_src=cM;breed=iberian,Landrace;PTO_name=dressed carcass length;CMO_name=carcass length;Map_Type=Linkage;Model=Mendelian;Test_Base=Comparison-wise;Significance=Significant;P-value=0.03;gene_ID=399533;gene_IDsrc=NCBIgene
Chr.4	Meat_and_Carcass_QTL	35569302	56635971	QTL_ID=8979;Name=Spleen weight;Abbrev=SPLWT;PUBMED_ID=19397518;trait_ID=581;Trait=Spleen weight;Coord_src=cM;breed=duroc,Erhualian（二花脸猪）;VTO_name=spleen mass;CMO_name=spleen weight;Map_Type=Linkage;Model=Mendelian;Test_Base=Genome-wise;Significance=Significant;P-value=<0.01;F-Stat=26.3;Variance=4.5;Dominance_Effect=-2.48;Additive_Effect=-8.36
Chr.4	Reproduction_QTL	40340430	53787240	QTL_ID=17560;Name=Teat number;Abbrev=TNUM;PUBMED_ID=21108822;trait_ID=167;Trait=Teat number;Coord_src=cM;breed=large white,meishan（眉山猪）,Landrace;VTO_name=nipple quantity;CMO_name=teat number;Map_Type=Linkage;Model=Mendelian;Test_Base=mosome-wise;Significance=Suggestive;P-value=<0.10;Likelihood_Ratio=75.7
Chr.4	Health_QTL	40340430	55679754	QTL_ID=21333;Name=White blood cell number;Abbrev=WBC;PUBMED_ID=22509953;trait_ID=99;Trait=White blood cell number;Coord_src=cM;FlankMarker=SWR2179,S0175;breed=Landrace;VTO_name=leukocyte quantity;CMO_name=total white blood cell count;Map_Type=Linkage;Marker_Type=Microsatellites;Model=Mendelian;Test_Base=Genome-wise;Significance=Suggestive;LOD-score=1.41
Chr.4	Meat_and_Carcass_QTL	41635308	50998272	QTL_ID=9576;Name=Stearic acid content;Abbrev=FA-C18:0;PUBMED_ID=19648499;trait_ID=250;Trait=Stearic acid content;Coord_src=cM;FlankMarker=S0001,SW752;breed=duroc,meishan（眉山猪）;PTO_name=meat fatty acid C18:0 content;Map_Type=Linkage;Marker_Type=Microsatellites;Model=Epistatic;Test_Base=Comparison-wise;Significance=Significant;P-value=0.000034;Likelihood_Ratio=25.8
Chr.4	Meat_and_Carcass_QTL	41635308	50998272	QTL_ID=9578;Name=Oleic acid content;Abbrev=FA-C18:1;PUBMED_ID=19648499;trait_ID=251;Trait=Oleic acid content;Coord_src=cM;FlankMarker=S0001,SW752;breed=duroc,meishan（眉山猪）;PTO_name=meat fatty acid cis-9-C18:1 content;Map_Type=Linkage;Marker_Type=Microsatellites;Model=Epistatic;Test_Base=Comparison-wise;Significance=Significant;P-value=2.8E-7;Likelihood_Ratio=36.0
Chr.4	Exterior_QTL	45280887	47282968	QTL_ID=13342;Name=Cervical vertebra length;Abbrev=CVERTL;PUBMED_ID=20528845;trait_ID=603;Trait=Cervical vertebra length;Coord_src=cM;breed=duroc,Erhualian（二花脸猪）;CMO_name=cervical vertebra length;Map_Type=Linkage;Model=Mendelian;Test_Base=Genome-wise;Significance=Significant;P-value=<0.05;F-Stat=69.7;Variance=9.8
Chr.4	Meat_and_Carcass_QTL	45280887	47282968	QTL_ID=6403;Name=Eicosadienoic acid content;Abbrev=FA-C20:2;PUBMED_ID=19133937;trait_ID=254;Trait=Eicosadienoic acid content;Coord_src=cM;breed=duroc,Erhualian（二花脸猪）;PTO_name=meat fatty acid C20:2 content;Map_Type=Linkage;Model=Mendelian;Test_Base=Genome-wise;Significance=Significant;P-value=<0.05;F-Stat=43.91;Variance=10.08;Dominance_Effect=0.01;Additive_Effect=0.06
Chr.4	Meat_and_Carcass_QTL	45280887	47282968	QTL_ID=9040;Name=Muscle moisture percentage;Abbrev=MMP;PUBMED_ID=19397518;trait_ID=52;Trait=Muscle moisture percentage;Coord_src=cM;breed=duroc,Erhualian（二花脸猪）;VTO_name=muscle water amount;PTO_name=meat water content;Map_Type=Linkage;Model=Mendelian;Test_Base=Genome-wise;Significance=Significant;P-value=<0.01;F-Stat=12.4;Variance=2.1;Dominance_Effect=-0.01;Additive_Effect=-0.28
Chr.4	Exterior_QTL	45280887	47282968	QTL_ID=8716;Name=Hind leg conformation;Abbrev=HLEGC;PUBMED_ID=19151150;trait_ID=128;Trait=Hind leg conformation;Coord_src=cM;breed=duroc,Erhualian（二花脸猪）;VTO_name=hindlimb conformation trait;Map_Type=Linkage;Model=Mendelian;Test_Base=Genome-wise;Significance=Significant;P-value=<0.01;F-Stat=16.55;Variance=1.93;Dominance_Effect=-0.03;Additive_Effect=-0.11
Chr.5	Meat_and_Carcass_QTL	0	6029024	QTL_ID=2811;Name=Diameter of type I muscle fibers;Abbrev=FIB1DIAM;PUBMED_ID=16526961;trait_ID=550;Trait=Diameter of type I muscle fibers;Coord_src=cM;FlankMarker=centromer,SW1482;VTO_name=skeletal muscle fiber size trait;Map_Type=Linkage;Marker_Type=Microsatellites;Significance=Significant;F-Stat=6.4;Variance=10.2;Dominance_Effect=-8.85;Additive_Effect=1.52
Chr.5	Reproduction_QTL	0	41557203	QTL_ID=2927;Name=Teat number;Abbrev=TNUM;PUBMED_ID=16293122;trait_ID=167;Trait=Teat number;Coord_src=cM;FlankMarker=SJ024,SWR453;VTO_name=nipple quantity;CMO_name=teat number;Map_Type=Linkage;Marker_Type=Microsatellites;Significance=Significant;P-value=<0.010
Chr.5	Health_QTL	0	6029024	QTL_ID=21834;Name=Enterotoxigenic E. coli susceptibility;Abbrev=ETEC;PUBMED_ID=22444814;trait_ID=663;Trait=Enterotoxigenic E. coli susceptibility;Coord_src=cM;FlankMarker=ACR,SW413;breed=duroc,Erhualian（二花脸猪）;CMO_name=disease process measurement;Map_Type=Linkage;Marker_Type=Microsatellites;Model=Mendelian;Test_Base=mosome-wise;Significance=Significant;P-value=<0.05;F-Stat=5.8;Variance=1.05;Domina…
Chr.5	Health_QTL	0	6029024	QTL_ID=12336;Name=Interferon-gamma level;Abbrev=IFNG;PUBMED_ID=20567833;trait_ID=639;Trait=Interferon-gamma level;Coord_src=cM;FlankMarker=ACR,SW413;breed=duroc,pietrain;VTO_name=blood interferon-gamma amount;Map_Type=Linkage;Marker_Type=Microsatellites;Model=Mendelian;Test_Base=mosome-wise;Significance=Significant;P-value=<0.05;F-Stat=5.87;Variance=19.58;Dominance_Effect=68.11;Additive_Effect=95…
Chr.5	Meat_and_Carcass_QTL	0	41557203	QTL_ID=17792;Name=Meat color L*;Abbrev=CIEL;PUBMED_ID=21875434;trait_ID=424;Trait=Meat color L*;Coord_src=cM;FlankMarker=SJ024,SWR453;breed=duroc,large white,pietrain,Hampshire;PTO_name=meat color reflectivity;Map_Type=Linkage;Marker_Type=Microsatellites;Model=Mendelian;Test_Base=Genome-wise;Significance=Significant;P-value=<0.05;Variance=23.1;Likelihood_Ratio=12.6
Chr.5	Meat_and_Carcass_QTL	6029024	103928896	QTL_ID=5219;Name=Shoulder subcutaneous fat thickness;Abbrev=SHOUFATD;PUBMED_ID=18651874;trait_ID=321;Trait=Shoulder subcutaneous fat thickness;Coord_src=cM;breed=large white,meishan（眉山猪）;VTO_name=subcutaneous adipose thickness;Map_Type=Linkage;Model=Mendelian;Test_Base=mosome-wise;Significance=Significant;P-value=<0.05;F-Stat=4.74;Variance=3.32;Dominance_Effect=-1.74;Additive_Effect=-1.33
Chr.5	Meat_and_Carcass_QTL	11124985	103928896	QTL_ID=5210;Name=Backfat at mid-back;Abbrev=BFM;PUBMED_ID=18651874;trait_ID=11;Trait=Backfat at mid-back;Coord_src=cM;breed=large white,meishan（眉山猪）;VTO_name=subcutaneous adipose thickness;CMO_name=back fat thickness, midpoint;Map_Type=Linkage;Model=Mendelian;Test_Base=mosome-wise;Significance=Significant;P-value=<0.05;F-Stat=5.85;Variance=4.04;Dominance_Effect=-0.80;Additive_Effect=-0.55
Chr.5	Meat_and_Carcass_QTL	28637865	104718411	QTL_ID=38086;Name=Marbling;Abbrev=MARB;PUBMED_ID=25888076;trait_ID=17;Trait=Marbling;Coord_src=cM;FlankMarker=SW1482,SW967;breed=Landrace,Korean native pig;VTO_name=intramuscular adipose amount;PTO_name=intramuscular fat content;Map_Type=Linkage;Marker_Type=Microsatellites;Model=Mendelian;Test_Base=mosome-wise;Significance=Significant;P-value=<0.05;F-Stat=6;Variance=1.4;Dominance_Effect=-0.178;Ad…
Chr.5	Health_QTL	59141858	104718411	QTL_ID=15069;Name=Cholesterol level;Abbrev=CHOLS;PUBMED_ID=22496488;trait_ID=578;Trait=Cholesterol level;Coord_src=cM;FlankMarker=SW2003,SW967;VTO_name=blood cholesterol amount;CMO_name=blood total cholesterol level;Map_Type=Linkage;Marker_Type=Microsatellites;Model=Mendelian;Test_Base=Genome-wise;Significance=Suggestive;LOD-score=1.7;F-Stat=8.0;Variance=0.8;Additive_Effect=-2.103
Chr.5	Meat_and_Carcass_QTL	68544265	104718411	QTL_ID=29695;Name=Carcass length;Abbrev=CRCL;PUBMED_ID=24797173;trait_ID=75;Trait=Carcass length;Coord_src=cM;FlankMarker=SW963,SW967;breed=Landrace,Korean native pig;PTO_name=dressed carcass length;CMO_name=carcass length;Map_Type=Linkage;Marker_Type=Microsatellites;Model=Mendelian;Test_Base=Genome-wise;Significance=Significant;P-value=<0.01;F-Stat=30.3;Variance=3.0;Additive_Effect=-1.49
Chr.5	Production_QTL	76798287	101488577	QTL_ID=16849;Name=Average daily gain;Abbrev=ADG;PUBMED_ID=21040563;trait_ID=144;Trait=Average daily gain;Coord_src=cM;FlankMarker=SW152;breed=meishan（眉山猪）,pietrain,Wild boar;VTO_name=postnatal growth trait;CMO_name=average daily body weight gain;Map_Type=Linkage;Marker_Type=Microsatellites;Model=Maternally imprinted;Test_Base=Comparison-wise;Significance=Significant;P-value=0.0001;F-Stat=2.95
Chr.5	Meat_and_Carcass_QTL	79741025	104718411	QTL_ID=55;Name=Backfat at last rib;Abbrev=LRIBF;PUBMED_ID=11471058;trait_ID=382;Trait=Backfat at last rib;Coord_src=cM;FlankMarker=SWR1974,SW995,SW378,-,SW967;VTO_name=subcutaneous adipose thickness;CMO_name=back fat thickness, last rib;Map_Type=Linkage;Marker_Type=Microsatellites;Significance=Suggestive;Significance=Significant;F-Stat=9.51;Variance=4.83;Dominance_Effect=0.06;Additive_Effect=0.04
Chr.5	Meat_and_Carcass_QTL	81678925	104718411	QTL_ID=97;Name=Meat color-L;Abbrev=MCOLOR-L;PUBMED_ID=11471059;trait_ID=26;Trait=Meat color-L;Coord_src=cM;FlankMarker=SW1094,SW1954,SW967;PTO_name=meat color reflectivity;Map_Type=Linkage;Marker_Type=Microsatellites;Significance=Suggestive;F-Stat=6.88;Variance=4.11;Dominance_Effect=0.46;Additive_Effect=0.30
Chr.5	Meat_and_Carcass_QTL	82827311	104718411	QTL_ID=54;Name=Average backfat thickness;Abbrev=BFT;PUBMED_ID=11471058;trait_ID=2;Trait=Average backfat thickness;Coord_src=cM;FlankMarker=SW986,SW378,SW967;VTO_name=subcutaneous adipose thickness;CMO_name=back fat thickness;Map_Type=Linkage;Marker_Type=Microsatellites;Significance=Suggestive;F-Stat=7.35;Variance=3.75;Dominance_Effect=0.06;Additive_Effect=0.04
Chr.5	Meat_and_Carcass_QTL	82827311	104718411	QTL_ID=98;Name=pH 24 hr post-mortem (loin);Abbrev=pH;PUBMED_ID=11471059;trait_ID=30;Trait=pH 24 hr post-mortem (loin);Coord_src=cM;FlankMarker=SW986,SW378,(q-end);PTO_name=meat pH;Map_Type=Linkage;Marker_Type=Microsatellites;Significance=Suggestive;F-Stat=8.56;Variance=4.85;Dominance_Effect=0.02;Additive_Effect=0.01
Chr.5	Health_QTL	84191019	104718411	QTL_ID=15070;Name=Creatinine level;Abbrev=CREAT;PUBMED_ID=22496488;trait_ID=524;Trait=Creatinine level;Coord_src=cM;FlankMarker=SW1982,SW967;VTO_name=blood creatinine amount;CMO_name=serum creatinine level;Map_Type=Linkage;Marker_Type=Microsatellites;Model=Mendelian;Test_Base=Genome-wise;Significance=Suggestive;LOD-score=2.1;F-Stat=9.5;Variance=1;Additive_Effect=0.050
Chr.5	Meat_and_Carcass_QTL	85195856	101632125	QTL_ID=16865;Name=Carcass weight (hot);Abbrev=HCWT;PUBMED_ID=21040563;trait_ID=77;Trait=Carcass weight (hot);Coord_src=cM;FlankMarker=IGF1;breed=meishan（眉山猪）,pietrain,Wild boar;PTO_name=dressed carcass weight;CMO_name=carcass weight;Map_Type=Linkage;Marker_Type=Microsatellites;Model=Maternally imprinted;Test_Base=Comparison-wise;Significance=Significant;P-value=0.0022;F-Stat=3.05
Chr.5	Meat_and_Carcass_QTL	93521652	104718411	QTL_ID=99;Name=Meat color-L;Abbrev=MCOLOR-L;PUBMED_ID=11471059;trait_ID=26;Trait=Meat color-L;Coord_src=cM;FlankMarker=SWR1112,SW378,(q-end);PTO_name=meat color reflectivity;Map_Type=Linkage;Marker_Type=Microsatellites;Significance=Suggestive;F-Stat=7.41;Variance=4.30;Dominance_Effect=0.34;Additive_Effect=0.22
Chr.5	Meat_and_Carcass_QTL	93521652	104718411	QTL_ID=100;Name=Meat color-L;Abbrev=MCOLOR-L;PUBMED_ID=11471059;trait_ID=26;Trait=Meat color-L;Coord_src=cM;FlankMarker=SWR1112,SW378,(q-end);PTO_name=meat color reflectivity;Map_Type=Linkage;Marker_Type=Microsatellites;Significance=Suggestive;F-Stat=7.95;Variance=4.59;Dominance_Effect=0.33;Additive_Effect=0.21
Chr.5	Meat_and_Carcass_Association	93521652	104718411	QTL_ID=9851;Name=pH 45 minutes post mortem;Abbrev=pH;PUBMED_ID=19823956;trait_ID=31;Trait=pH 45 minutes post mortem;Coord_src=cM;FlankMarker=SW1954,SW967;breed=pietrain;PTO_name=meat pH;Map_Type=Linkage;Marker_Type=Microsatellites;Model=Mendelian;Significance=Significant;P-value=0.0358
Chr.5	Meat_and_Carcass_Association	93521652	104718411	QTL_ID=9852;Name=pH 24 hr post-mortem (loin);Abbrev=pH;PUBMED_ID=19823956;trait_ID=30;Trait=pH 24 hr post-mortem (loin);Coord_src=cM;FlankMarker=SW1954,SW967;breed=pietrain;PTO_name=meat pH;Map_Type=Linkage;Marker_Type=Microsatellites;Model=Mendelian;Significance=Significant;P-value=0.0273
Chr.5	Production_QTL	99407128	104718411	QTL_ID=980;Name=Feed conversion ratio;Abbrev=FEEDCON;PUBMED_ID=ISU0011;trait_ID=150;Trait=Feed conversion ratio;Coord_src=cM;FlankMarker=MYF5,SW967;VTO_name=food conversion trait;CMO_name=feed conversion ratio;Map_Type=Linkage;Marker_Type=Microsatellites;Significance=Significant;F-Stat=6.4;Variance=3.7;Dominance_Effect=-0.35;Additive_Effect=-0.01
Chr.5	Meat_and_Carcass_QTL	6029024	96679712	QTL_ID=5203;Name=backfat above muscle dorsi;Abbrev=SCF;PUBMED_ID=18651874;trait_ID=3;Trait=backfat above muscle dorsi;Coord_src=cM;breed=large white,meishan（眉山猪）;VTO_name=subcutaneous adipose thickness;CMO_name=back fat thickness;Map_Type=Linkage;Model=Mendelian;Test_Base=mosome-wise;Significance=Significant;P-value=<0.05;F-Stat=5.01;Variance=2.52;Dominance_Effect=-1.21;Additive_Effect=-0.89
Chr.5	Meat_and_Carcass_QTL	32298345	98043420	QTL_ID=21239;Name=Shoulder subcutaneous fat thickness;Abbrev=SHOUFATD;PUBMED_ID=22497573;trait_ID=321;Trait=Shoulder subcutaneous fat thickness;Coord_src=cM;breed=duroc,Erhualian（二花脸猪）;VTO_name=subcutaneous adipose thickness;Map_Type=Linkage;Model=Mendelian;Test_Base=Genome-wise;Significance=Significant;P-value=<0.01;F-Stat=10.92;Variance=1.40;Dominance_Effect=-0.04;Additive_Effect=-0.13
Chr.5	Meat_and_Carcass_QTL	56988635	93521652	QTL_ID=101;Name=pH 24 hr post-mortem (loin);Abbrev=pH;PUBMED_ID=11471059;trait_ID=30;Trait=pH 24 hr post-mortem (loin);Coord_src=cM;FlankMarker=SW1633,SW904,SW1954;PTO_name=meat pH;Map_Type=Linkage;Marker_Type=Microsatellites;Significance=Suggestive;F-Stat=6.20;Variance=3.38;Dominance_Effect=0.17;Additive_Effect=0.01
Chr.5	Exterior_QTL	77516028	96464390	QTL_ID=5901;Name=Activity during lying;Abbrev=ADLY;PUBMED_ID=19291137;trait_ID=501;Trait=Activity during lying;Coord_src=cM;FlankMarker=S0018,SW378;breed=meishan（眉山猪）,pietrain;VTO_name=behavioral response to novel environment trait;Map_Type=Linkage;Marker_Type=Microsatellites;Model=Mendelian;Test_Base=Genome-wise;Significance=Significant;P-value=<0.05;F-Stat=11.04;Variance=23.0;Dominance_Effect=-…
Chr.5	Exterior_QTL	77516028	96464390	QTL_ID=5913;Name=Time spent drinking;Abbrev=DRINKT;PUBMED_ID=19291137;trait_ID=503;Trait=Time spent drinking;Coord_src=cM;FlankMarker=S0018,SW378;breed=meishan（眉山猪）,pietrain;VTO_name=drinking behavior trait;Map_Type=Linkage;Marker_Type=Microsatellites;Model=Mendelian;Test_Base=mosome-wise;Significance=Significant;P-value=<0.05;F-Stat=5.73;Variance=13.4;Dominance_Effect=36.9;Additive_Effect=-2.7
Chr.5	Health_QTL	77516028	96464390	QTL_ID=7495;Name=Sarcocystis miescheriana IgG levels;Abbrev=SMIGG;PUBMED_ID=17336038;trait_ID=561;Trait=Sarcocystis miescheriana IgG levels;Coord_src=cM;FlankMarker=S0018,SW378;breed=meishan（眉山猪）,pietrain;CMO_name=blood immunoglobulin G level;Map_Type=Linkage;Marker_Type=Microsatellites;Model=Mendelian;Test_Base=mosome-wise;Significance=Significant;P-value=<0.05;F-Stat=6.41;Variance=11.232;Domina…
Chr.5	Meat_and_Carcass_QTL	82827311	96464390	QTL_ID=56;Name=Backfat at last lumbar;Abbrev=LUMBF;PUBMED_ID=11471058;trait_ID=10;Trait=Backfat at last lumbar;Coord_src=cM;FlankMarker=SW986,SWR1112,SW378;VTO_name=subcutaneous adipose thickness;CMO_name=back fat thickness, last lumbar vertebra;Map_Type=Linkage;Marker_Type=Microsatellites;Significance=Suggestive;F-Stat=7.25;Variance=3.79;Dominance_Effect=0.07;Additive_Effect=0.05
Chr.5	Reproduction_QTL	85195856	93378104	QTL_ID=7474;Name=Nonfunctional nipples;Abbrev=NNIP;PUBMED_ID=18219525;trait_ID=444;Trait=Nonfunctional nipples;Coord_src=cM;FlankMarker=IGF1,SW967;breed=german landrace,large white;VTO_name=nonfunctional nipple quantity;Map_Type=Linkage;Marker_Type=Microsatellites;Model=Mendelian;Test_Base=mosome-wise;Significance=Significant;P-value=0.01
Chr.5	Meat_and_Carcass_QTL	85195856	93521652	QTL_ID=9581;Name=Linolenic acid content;Abbrev=FA-C18:3;PUBMED_ID=19648499;trait_ID=229;Trait=Linolenic acid content;Coord_src=cM;FlankMarker=IGF1,SWR1112;breed=duroc,meishan（眉山猪）;PTO_name=meat fatty acid C18:3(n-3) content;Map_Type=Linkage;Marker_Type=Microsatellites;Model=Epistatic;Test_Base=Comparison-wise;Significance=Significant;P-value=7.1E-7;Likelihood_Ratio=34.1
Chr.5	Meat_and_Carcass_QTL	85195856	96464390	QTL_ID=17794;Name=Ham fat thickness;Abbrev=HFT;PUBMED_ID=21875434;trait_ID=427;Trait=Ham fat thickness;Coord_src=cM;FlankMarker=IGF1,SW378;breed=duroc,large white,pietrain,Hampshire;PTO_name=ham fat thickness;Map_Type=Linkage;Marker_Type=Microsatellites;Model=Mendelian;Test_Base=Genome-wise;Significance=Significant;P-value=<0.05;Variance=12.8;Likelihood_Ratio=12.0
Chr.5	Meat_and_Carcass_QTL	85195856	96464390	QTL_ID=17796;Name=Backfat at last rib;Abbrev=LRIBF;PUBMED_ID=21875434;trait_ID=382;Trait=Backfat at last rib;Coord_src=cM;FlankMarker=IGF1,SW378;breed=duroc,large white,pietrain,Hampshire;VTO_name=subcutaneous adipose thickness;CMO_name=back fat thickness, last rib;Map_Type=Linkage;Marker_Type=Microsatellites;Model=Mendelian;Test_Base=Genome-wise;Significance=Significant;P-value=<0.01;Variance=17…
Chr.5	Meat_and_Carcass_QTL	85195856	96464390	QTL_ID=17797;Name=Backfat at last lumbar;Abbrev=LUMBF;PUBMED_ID=21875434;trait_ID=10;Trait=Backfat at last lumbar;Coord_src=cM;FlankMarker=IGF1,SW378;breed=duroc,large white,pietrain,Hampshire;VTO_name=subcutaneous adipose thickness;CMO_name=back fat thickness, last lumbar vertebra;Map_Type=Linkage;Marker_Type=Microsatellites;Model=Mendelian;Test_Base=Genome-wise;Significance=Significant;P-value=…
Chr.5	Meat_and_Carcass_QTL	89717625	93521652	QTL_ID=2940;Name=Backfat at last lumbar;Abbrev=LUMBF;PUBMED_ID=16174342;trait_ID=10;Trait=Backfat at last lumbar;Coord_src=cM;FlankMarker=SW995,SW1954;VTO_name=subcutaneous adipose thickness;CMO_name=back fat thickness, last lumbar vertebra;Map_Type=Linkage;Marker_Type=Microsatellites;Significance=Significant;P-value=0.020;Dominance_Effect=0.21;Additive_Effect=0.38
Chr.5	Meat_and_Carcass_QTL	89717625	93521652	QTL_ID=2941;Name=Backfat at last rib;Abbrev=LRIBF;PUBMED_ID=16174342;trait_ID=382;Trait=Backfat at last rib;Coord_src=cM;FlankMarker=SW995,SW1954;VTO_name=subcutaneous adipose thickness;CMO_name=back fat thickness, last rib;Map_Type=Linkage;Marker_Type=Microsatellites;Significance=Significant;P-value=0.023;Dominance_Effect=0.13;Additive_Effect=0.27
Chr.5	Meat_and_Carcass_QTL	89717625	93521652	QTL_ID=2942;Name=Average backfat thickness;Abbrev=BFT;PUBMED_ID=16174342;trait_ID=2;Trait=Average backfat thickness;Coord_src=cM;FlankMarker=SW995,SW1954;VTO_name=subcutaneous adipose thickness;CMO_name=back fat thickness;Map_Type=Linkage;Marker_Type=Microsatellites;Significance=Significant;P-value=0.045;Dominance_Effect=0.12;Additive_Effect=0.36
Chr.5	Meat_and_Carcass_QTL	89717625	96464390	QTL_ID=3313;Name=Cooking loss;Abbrev=COOKL;PUBMED_ID=17965326;trait_ID=36;Trait=Cooking loss;Coord_src=cM;FlankMarker=SW378,SW995;PTO_name=meat water holding capacity;Map_Type=Linkage;Marker_Type=Microsatellites;Significance=Significant;LOD-score=3.54;F-Stat=5.52;Dominance_Effect=0.37;Additive_Effect=-0.28
Chr.5	Meat_and_Carcass_QTL	89717625	96464390	QTL_ID=3781;Name=Water holding capacity;Abbrev=WHC;PUBMED_ID=15318717;trait_ID=44;Trait=Water holding capacity;Coord_src=cM;FlankMarker=SW995,SW378;PTO_name=meat water holding capacity;Map_Type=Linkage;Marker_Type=Microsatellites;Test_Base=mosome-wise;Significance=Significant;P-value=<0.05;F-Stat=7;Dominance_Effect=-0.02;Additive_Effect=0.02
Chr.5	Meat_and_Carcass_QTL	6029024	90866010	QTL_ID=5238;Name=backfat above muscle dorsi;Abbrev=SCF;PUBMED_ID=18651874;trait_ID=3;Trait=backfat above muscle dorsi;Coord_src=cM;breed=large white,meishan（眉山猪）;VTO_name=subcutaneous adipose thickness;CMO_name=back fat thickness;Map_Type=Linkage;Model=Mendelian;Test_Base=mosome-wise;Significance=Significant;P-value=<0.05;F-Stat=4.28;Variance=1.27
Chr.5	Meat_and_Carcass_QTL	6029024	89717625	QTL_ID=38088;Name=Meat color L*;Abbrev=CIEL;PUBMED_ID=25888076;trait_ID=424;Trait=Meat color L*;Coord_src=cM;FlankMarker=SW413,SW1383;breed=Landrace,Korean native pig;PTO_name=meat color reflectivity;Map_Type=Linkage;Marker_Type=Microsatellites;Model=Mendelian;Test_Base=mosome-wise;Significance=Significant;P-value=<0.05;F-Stat=5.7;Variance=1.2;Additive_Effect=1.153
Chr.5	Meat_and_Carcass_QTL	28637865	89717625	QTL_ID=38087;Name=Meat color b*;Abbrev=CIEb;PUBMED_ID=25888076;trait_ID=423;Trait=Meat color b*;Coord_src=cM;FlankMarker=SW1482,SW1383;breed=Landrace,Korean native pig;PTO_name=meat color yellowness;Map_Type=Linkage;Marker_Type=Microsatellites;Model=Mendelian;Test_Base=mosome-wise;Significance=Significant;P-value=<0.05;F-Stat=7.81;Variance=0.8;Additive_Effect=-0.050
Chr.5	Meat_and_Carcass_QTL	44715264	87707950	QTL_ID=5244;Name=Backfat at mid-back;Abbrev=BFM;PUBMED_ID=18651874;trait_ID=11;Trait=Backfat at mid-back;Coord_src=cM;breed=large white,meishan（眉山猪）;VTO_name=subcutaneous adipose thickness;CMO_name=back fat thickness, midpoint;Map_Type=Linkage;Model=Mendelian;Test_Base=Genome-wise;Significance=Significant;P-value=<0.01;F-Stat=8.46;Variance=2.51
Chr.5	Meat_and_Carcass_QTL	63878949	91153107	QTL_ID=383;Name=Loin and ham percentage in carcass;Abbrev=LHP;PUBMED_ID=12486399;trait_ID=218;Trait=Loin and ham percentage in carcass;Coord_src=cM;PTO_name=dressed carcass composition trait;Map_Type=Linkage;Significance=Suggestive;F-Stat=6.60;Variance=3.70;Dominance_Effect=0.16;Additive_Effect=-0.67
Chr.5	Meat_and_Carcass_QTL	64596690	91153107	QTL_ID=413;Name=Belly weight;Abbrev=BELLYWT;PUBMED_ID=12486399;trait_ID=74;Trait=Belly weight;Coord_src=cM;PTO_name=belly weight;Map_Type=Linkage;Significance=Suggestive;F-Stat=6.80;Variance=3.20;Dominance_Effect=-0.01;Additive_Effect=0.06
Chr.5	Meat_and_Carcass_QTL	73209582	91153107	QTL_ID=382;Name=Ham weight;Abbrev=HAMWT;PUBMED_ID=12486399;trait_ID=216;Trait=Ham weight;Coord_src=cM;VTO_name=hindlimb mass;PTO_name=ham weight;Map_Type=Linkage;Test_Base=Genome-wise;P-value=<0.001;F-Stat=14.70;Variance=6.40;Dominance_Effect=0.02;Additive_Effect=-0.11
Chr.5	Meat_and_Carcass_QTL	76798287	88641013	QTL_ID=18021;Name=Adipocyte diameter;Abbrev=ADIPDI;PUBMED_ID=21926318;trait_ID=656;Trait=Adipocyte diameter;Coord_src=cM;FlankMarker=SW152;breed=meishan（眉山猪）,pietrain,Wild boar;VTO_name=white adipocyte size trait;CMO_name=adipocyte diameter;Map_Type=Linkage;Marker_Type=Microsatellites;Model=Paternally imprinted;Significance=Significant;F-Stat=3.12
Chr.5	Health_QTL	77516028	89717625	QTL_ID=21330;Name=Phagocytic activity;Abbrev=PHAGO;PUBMED_ID=22509953;trait_ID=777;Trait=Phagocytic activity;Coord_src=cM;FlankMarker=S0018,SW995;breed=Landrace;VTO_name=phagocytosis trait;Map_Type=Linkage;Marker_Type=Microsatellites;Model=Mendelian;Test_Base=Genome-wise;Significance=Suggestive;LOD-score=2.32
Chr.5	Meat_and_Carcass_QTL	77516028	89717625	QTL_ID=3645;Name=Empty body protein content;Abbrev=EBPC;PUBMED_ID=17965327;trait_ID=347;Trait=Empty body protein content;Coord_src=cM;FlankMarker=SW995,S0018;VTO_name=protein amount;Map_Type=Linkage;Marker_Type=Microsatellites;Significance=Suggestive;F-Stat=8.44;Additive_Effect=-0.0003
Chr.5	Meat_and_Carcass_QTL	77516028	89717625	QTL_ID=3059;Name=Loin weight;Abbrev=LOINWT;PUBMED_ID=16543555;trait_ID=215;Trait=Loin weight;Coord_src=cM;FlankMarker=S0018,SW995;PTO_name=loin weight;Map_Type=Linkage;Marker_Type=Microsatellites;Significance=Significant;P-value=0.0253
Chr.5	Meat_and_Carcass_QTL	77516028	89717625	QTL_ID=3061;Name=Loin meat weight;Abbrev=LOINMWT;PUBMED_ID=16543555;trait_ID=359;Trait=Loin meat weight;Coord_src=cM;FlankMarker=S0018,SW995;PTO_name=loin muscle weight;Map_Type=Linkage;Marker_Type=Microsatellites;Significance=Significant;P-value=0.0473
Chr.5	Meat_and_Carcass_QTL	85195856	89717625	QTL_ID=983;Name=Conductivity 24 hours post-mortem;Abbrev=COND;PUBMED_ID=ISU0011;trait_ID=33;Trait=Conductivity 24 hours post-mortem;Coord_src=cM;FlankMarker=IGF1,SW995;VTO_name=skeletal muscle conductivity trait;PTO_name=meat conductivity;Map_Type=Linkage;Marker_Type=Microsatellites;Significance=Significant;F-Stat=5.7;Variance=3.1;Dominance_Effect=0.66;Additive_Effect=0.14
Chr.5	Meat_and_Carcass_QTL	6029024	56486216	QTL_ID=3805;Name=Drip loss;Abbrev=DRIPL;PUBMED_ID=15318717;trait_ID=37;Trait=Drip loss;Coord_src=cM;FlankMarker=SW413,SW2;PTO_name=meat water holding capacity;Map_Type=Linkage;Marker_Type=Microsatellites;Significance=Significant;P-value=<0.01;F-Stat=12.6;Additive_Effect=0.28
Chr.5	Health_QTL	6029024	51892674	QTL_ID=21322;Name=Hemolytic complement activity (alternative pathway);Abbrev=AH50;PUBMED_ID=22509953;trait_ID=612;Trait=Hemolytic complement activity (alternative pathway);Coord_src=cM;FlankMarker=SW413,SW2425;breed=Landrace;VTO_name=complement alternative pathway physiology trait;Map_Type=Linkage;Marker_Type=Microsatellites;Model=Mendelian;Test_Base=Genome-wise;Significance=Suggestive;LOD-score=…
Chr.5	Meat_and_Carcass_QTL	6029024	84191019	QTL_ID=38085;Name=Loin muscle area;Abbrev=LMA;PUBMED_ID=25888076;trait_ID=86;Trait=Loin muscle area;Coord_src=cM;FlankMarker=SW413,SW413,SW1982;breed=Landrace,Korean native pig;VTO_name=longissimus thoracis muscle area;Map_Type=Linkage;Marker_Type=Microsatellites;Model=Mendelian;Test_Base=Genome-wise;Significance=Significant;P-value=<0.05;F-Stat=11.4;Variance=1.1;Additive_Effect=-0.846
Chr.5	Meat_and_Carcass_QTL	20096748	78807961	QTL_ID=5209;Name=Backfat at mid-back;Abbrev=BFM;PUBMED_ID=18651874;trait_ID=11;Trait=Backfat at mid-back;Coord_src=cM;breed=large white,meishan（眉山猪）;VTO_name=subcutaneous adipose thickness;CMO_name=back fat thickness, midpoint;Map_Type=Linkage;Model=Mendelian;Test_Base=Genome-wise;Significance=Significant;P-value=<0.05;F-Stat=7.55;Variance=5.45;Dominance_Effect=-0.16;Additive_Effect=-1.04
Chr.5	Reproduction_QTL	20599166	63448304	QTL_ID=24288;Name=Teat number;Abbrev=TNUM;PUBMED_ID=24456574;trait_ID=167;Trait=Teat number;Coord_src=cM;breed=large white,meishan（眉山猪）;VTO_name=nipple quantity;CMO_name=teat number;Map_Type=Linkage;Model=Mendelian;Test_Base=Genome-wise;Significance=Significant;P-value=<0.05;F-Stat=10.32;Dominance_Effect=0.12;Additive_Effect=-0.63
Chr.5	Meat_and_Carcass_QTL	22608841	56486216	QTL_ID=31;Name=Backfat at last lumbar;Abbrev=LUMBF;PUBMED_ID=9781479;trait_ID=10;Trait=Backfat at last lumbar;Coord_src=cM;FlankMarker=SW491,SWR453,SW1904;VTO_name=subcutaneous adipose thickness;CMO_name=back fat thickness, last lumbar vertebra;Map_Type=Linkage;Marker_Type=Microsatellites;Significance=Suggestive;F-Stat=7.59
Chr.5	Meat_and_Carcass_QTL	22967712	57419280	QTL_ID=412;Name=Backfat thickness between 3rd and 4th rib;Abbrev=34RIBBFT;PUBMED_ID=12486399;trait_ID=8;Trait=Backfat thickness between 3rd and 4th rib;Coord_src=cM;VTO_name=subcutaneous adipose thickness;CMO_name=back fat thickness;Map_Type=Linkage;Significance=Suggestive;F-Stat=8.90;Variance=4.70;Dominance_Effect=0.13;Additive_Effect=1.24
Chr.5	Meat_and_Carcass_QTL	23398356	87061983	QTL_ID=21236;Name=Backfat at first rib;Abbrev=1RIBBFT;PUBMED_ID=22497573;trait_ID=171;Trait=Backfat at first rib;Coord_src=cM;breed=duroc,Erhualian（二花脸猪）;VTO_name=subcutaneous adipose thickness;CMO_name=back fat thickness, 1st rib;Map_Type=Linkage;Model=Mendelian;Test_Base=Genome-wise;Significance=Significant;P-value=<0.01;F-Stat=13.13;Variance=1.15;Dominance_Effect=-0.08;Additive_Effect=-0.12
Chr.5	Exterior_QTL	23829001	74645064	QTL_ID=5652;Name=Ear erectness;Abbrev=EARER;PUBMED_ID=17459018;trait_ID=136;Trait=Ear erectness;Coord_src=cM;FlankMarker=SWR453;breed=large white,meishan（眉山猪）;VTO_name=outer ear prominence;Map_Type=Linkage;Marker_Type=Microsatellites;Model=Mendelian;Test_Base=Genome-wise;Significance=Significant;P-value=<0.01;F-Stat=12.74;Dominance_Effect=-0.04;Additive_Effect=0.22
Chr.5	Exterior_QTL	25982224	72922485	QTL_ID=5647;Name=Ear erectness;Abbrev=EARER;PUBMED_ID=17459018;trait_ID=136;Trait=Ear erectness;Coord_src=cM;FlankMarker=SWR453;breed=large white,meishan（眉山猪）;VTO_name=outer ear prominence;Map_Type=Linkage;Marker_Type=Microsatellites;Model=Mendelian;Test_Base=Genome-wise;Significance=Significant;P-value=<0.01;F-Stat=15.01;Dominance_Effect=-0.06;Additive_Effect=0.20
Chr.5	Reproduction_QTL	26621013	55323476	QTL_ID=18378;Name=uterine horn weight;Abbrev=UHW;PUBMED_ID=21948608;trait_ID=163;Trait=uterine horn weight;Coord_src=cM;breed=large white,meishan（眉山猪）;VTO_name=uterine horn mass;CMO_name=uterine horn weight;Map_Type=Linkage;Model=Mendelian;Test_Base=Genome-wise;Significance=Significant;P-value=<0.05;F-Stat=10.5;Variance=2.7;Dominance_Effect=0.07;Additive_Effect=0.05
Chr.5	Reproduction_QTL	26621013	55323476	QTL_ID=18380;Name=Reproductive tract weight;Abbrev=REPTWT;PUBMED_ID=21948608;trait_ID=754;Trait=Reproductive tract weight;Coord_src=cM;breed=large white,meishan（眉山猪）;VTO_name=female reproductive system morphology trait;Map_Type=Linkage;Model=Mendelian;Test_Base=mosome-wise;Significance=Significant;P-value=<0.05;F-Stat=6.7;Variance=2.8;Dominance_Effect=0.20;Additive_Effect=0.16
Chr.5	Exterior_QTL	28322059	55151218	QTL_ID=8718;Name=Hind leg conformation;Abbrev=HLEGC;PUBMED_ID=19151150;trait_ID=128;Trait=Hind leg conformation;Coord_src=cM;breed=duroc,Erhualian（二花脸猪）;VTO_name=hindlimb conformation trait;Map_Type=Linkage;Model=Mendelian;Test_Base=mosome-wise;Significance=Significant;P-value=<0.05;F-Stat=8.32;Variance=0.91;Dominance_Effect=0.04;Additive_Effect=-0.08
Chr.5	Health_QTL	28637865	57993472	QTL_ID=9620;Name=C3c concentration;Abbrev=C3C;PUBMED_ID=19490209;trait_ID=614;Trait=C3c concentration;Coord_src=cM;FlankMarker=SW1482,SW1134;breed=duroc;VTO_name=complement protein amount;Map_Type=Linkage;Marker_Type=Microsatellites;Model=Mendelian;Test_Base=Genome-wise;Significance=Significant;P-value=<0.05;F-Stat=6.1;Variance=1.5
Chr.5	Meat_and_Carcass_Association	28637865	63304756	QTL_ID=12083;Name=Meat color-b;Abbrev=MCOLOR-b;PUBMED_ID=17697135;trait_ID=25;Trait=Meat color-b;Coord_src=cM;FlankMarker=SW1482,S0005;breed=duroc,large white,Landrace;PTO_name=meat color yellowness;Map_Type=Linkage;Marker_Type=Microsatellites;Model=Mendelian;Test_Base=Comparison-wise;Significance=Significant;P-value=0.004;gene_ID=100513206;gene_IDsrc=NCBIgene
Chr.5	Meat_and_Carcass_Association	28637865	63304756	QTL_ID=12084;Name=Meat color-L;Abbrev=MCOLOR-L;PUBMED_ID=17697135;trait_ID=26;Trait=Meat color-L;Coord_src=cM;FlankMarker=SW1482,S0005;breed=duroc,large white,Landrace;PTO_name=meat color reflectivity;Map_Type=Linkage;Marker_Type=Microsatellites;Model=Mendelian;Test_Base=Comparison-wise;Significance=Significant;P-value=0.0004;gene_ID=100513206;gene_IDsrc=NCBIgene
Chr.5	Meat_and_Carcass_Association	28637865	63304756	QTL_ID=12085;Name=pH 24 hr post-mortem (loin);Abbrev=pH;PUBMED_ID=17697135;trait_ID=30;Trait=pH 24 hr post-mortem (loin);Coord_src=cM;FlankMarker=SW1482,S0005;breed=duroc,large white,Landrace;PTO_name=meat pH;Map_Type=Linkage;Marker_Type=Microsatellites;Model=Mendelian;Test_Base=Comparison-wise;Significance=Significant;P-value=0.04;gene_ID=100513206;gene_IDsrc=NCBIgene
Chr.5	Meat_and_Carcass_Association	28637865	63304756	QTL_ID=12086;Name=Shear force;Abbrev=SHEAR;PUBMED_ID=17697135;trait_ID=42;Trait=Shear force;Coord_src=cM;FlankMarker=SW1482,S0005;breed=duroc,large white,Landrace;PTO_name=meat tenderness;Map_Type=Linkage;Marker_Type=Microsatellites;Model=Mendelian;Test_Base=Comparison-wise;Significance=Significant;P-value=0.01;gene_ID=100513206;gene_IDsrc=NCBIgene
Chr.5	Meat_and_Carcass_QTL	28637865	51892674	QTL_ID=2983;Name=Myofibril fragmentation index;Abbrev=MFI;PUBMED_ID=16441291;trait_ID=355;Trait=Myofibril fragmentation index;Coord_src=cM;FlankMarker=SW1482,SW2425;PTO_name=meat tenderness;Map_Type=Linkage;Marker_Type=Microsatellites;Significance=Significant;P-value=0.00027;F-Stat=13.559
Chr.5	Meat_and_Carcass_QTL	30934637	86703112	QTL_ID=21237;Name=Backfat at rump;Abbrev=BFTR;PUBMED_ID=22497573;trait_ID=289;Trait=Backfat at rump;Coord_src=cM;breed=duroc,Erhualian（二花脸猪）;VTO_name=subcutaneous adipose thickness;CMO_name=back fat thickness;Map_Type=Linkage;Model=Mendelian;Test_Base=Genome-wise;Significance=Significant;P-value=<0.01;F-Stat=17.49;Variance=1.58;Dominance_Effect=-0.07;Additive_Effect=-0.18
Chr.5	Meat_and_Carcass_QTL	35879872	79741025	QTL_ID=3918;Name=Meat color b*;Abbrev=CIEb;PUBMED_ID=17121599;trait_ID=423;Trait=Meat color b*;Coord_src=cM;FlankMarker=SW310;PTO_name=meat color yellowness;Map_Type=Linkage;Marker_Type=Microsatellites;P-value=0.01
Chr.5	Meat_and_Carcass_QTL	35879872	79741025	QTL_ID=3919;Name=Meat color b*;Abbrev=CIEb;PUBMED_ID=17121599;trait_ID=423;Trait=Meat color b*;Coord_src=cM;FlankMarker=SW310;PTO_name=meat color yellowness;Map_Type=Linkage;Marker_Type=Microsatellites;P-value=0.025
Chr.5	Meat_and_Carcass_QTL	35879872	79741025	QTL_ID=3920;Name=Meat color b*;Abbrev=CIEb;PUBMED_ID=17121599;trait_ID=423;Trait=Meat color b*;Coord_src=cM;FlankMarker=SW310;PTO_name=meat color yellowness;Map_Type=Linkage;Marker_Type=Microsatellites;P-value=0.013
Chr.5	Reproduction_QTL	41557203	51892674	QTL_ID=984;Name=Teat number;Abbrev=TNUM;PUBMED_ID=ISU0011;trait_ID=167;Trait=Teat number;Coord_src=cM;FlankMarker=SWR453,SW2425;VTO_name=nipple quantity;CMO_name=teat number;Map_Type=Linkage;Marker_Type=Microsatellites;Significance=Significant;F-Stat=8.1;Variance=5.8;Dominance_Effect=0.48;Additive_Effect=-0.17
Chr.5	Exterior_QTL	41557203	56988635	QTL_ID=5641;Name=Ear size;Abbrev=EARSZ;PUBMED_ID=17459018;trait_ID=491;Trait=Ear size;Coord_src=cM;FlankMarker=SWR453;breed=large white,meishan（眉山猪）;VTO_name=outer ear size trait;Map_Type=Linkage;Marker_Type=Microsatellites;Model=Mendelian;Test_Base=Genome-wise;Significance=Significant;P-value=<0.01;F-Stat=62.3;Dominance_Effect=-0.00;Additive_Effect=-0.43
Chr.5	Meat_and_Carcass_QTL	41557203	56486216	QTL_ID=21857;Name=Conductivity 24 hours postmortem (loin);Abbrev=cond;PUBMED_ID=22509991;trait_ID=411;Trait=Conductivity 24 hours postmortem (loin);Coord_src=cM;FlankMarker=SWR453,SW2;breed=meishan（眉山猪）,pietrain,Wild boar;VTO_name=skeletal muscle conductivity trait;PTO_name=meat conductivity;Map_Type=Linkage;Marker_Type=Microsatellites;Model=Mendelian;Test_Base=mosome-wise;Significance=Significan…
Chr.5	Meat_and_Carcass_QTL	41557203	56486216	QTL_ID=21853;Name=Stiffness;Abbrev=STIFF;PUBMED_ID=22509991;trait_ID=324;Trait=Stiffness;Coord_src=cM;FlankMarker=SWR453,SW2;breed=meishan（眉山猪）,pietrain,Wild boar;PTO_name=meat stiffening trait;Map_Type=Linkage;Marker_Type=Microsatellites;Model=Mendelian;Test_Base=mosome-wise;Significance=Significant;P-value=<0.05
Chr.5	Health_QTL	41557203	51892674	QTL_ID=12337;Name=Interferon-gamma level;Abbrev=IFNG;PUBMED_ID=20567833;trait_ID=639;Trait=Interferon-gamma level;Coord_src=cM;FlankMarker=SWR453,SW2425;breed=duroc,pietrain;VTO_name=blood interferon-gamma amount;Map_Type=Linkage;Marker_Type=Microsatellites;Model=Mendelian;Test_Base=mosome-wise;Significance=Significant;P-value=<0.05;F-Stat=6.59;Variance=21.86;Dominance_Effect=139.17;Additive_Effe…
Chr.5	Health_QTL	41557203	51892674	QTL_ID=12338;Name=Change in interferon-gamma level;Abbrev=IFNGC;PUBMED_ID=20567833;trait_ID=650;Trait=Change in interferon-gamma level;Coord_src=cM;FlankMarker=SWR453,SW2425;breed=duroc,pietrain;VTO_name=blood interferon-gamma amount;Map_Type=Linkage;Marker_Type=Microsatellites;Model=Mendelian;Test_Base=mosome-wise;Significance=Significant;P-value=<0.01;F-Stat=8.29;Variance=26.71;Dominance_Effect…
Chr.5	Health_QTL	41557203	51892674	QTL_ID=17619;Name=Toll-like receptor 9 level;Abbrev=TLR9;PUBMED_ID=21199392;trait_ID=739;Trait=Toll-like receptor 9 level;Coord_src=cM;FlankMarker=SWR453,S0092;breed=duroc,pietrain;VTO_name=toll-like receptor 9 protein amount;Map_Type=Linkage;Marker_Type=Microsatellites;Model=Mendelian;Test_Base=mosome-wise;Significance=Significant;P-value=<0.05;F-Stat=6.3;Variance=3.1;Dominance_Effect=-0.36;Addi…
Chr.5	Exterior_QTL	41557203	72922485	QTL_ID=8858;Name=Ear weight;Abbrev=EARWT;PUBMED_ID=19392826;trait_ID=600;Trait=Ear weight;Coord_src=cM;FlankMarker=SWR453,SW1987;breed=duroc,Erhualian（二花脸猪）;VTO_name=outer ear size trait;Map_Type=Linkage;Marker_Type=Microsatellites;Model=Mendelian;Test_Base=Genome-wise;Significance=Significant;P-value=<0.01;F-Stat=177.49;Variance=12.73;Dominance_Effect=3.92;Additive_Effect=43.17
Chr.5	Exterior_QTL	41557203	72922485	QTL_ID=8859;Name=Ear weight;Abbrev=EARWT;PUBMED_ID=19392826;trait_ID=600;Trait=Ear weight;Coord_src=cM;FlankMarker=SWR453,SW1987;breed=duroc,Erhualian（二花脸猪）;VTO_name=outer ear size trait;Map_Type=Linkage;Marker_Type=Microsatellites;Model=Mendelian;Test_Base=Genome-wise;Significance=Significant;P-value=<0.01;F-Stat=191.00;Variance=13.46;Dominance_Effect=4.76;Additive_Effect=43.89
Chr.5	Exterior_QTL	41557203	72922485	QTL_ID=8860;Name=Ear area;Abbrev=EAREA;PUBMED_ID=19392826;trait_ID=599;Trait=Ear area;Coord_src=cM;FlankMarker=SWR453,SW1987;breed=duroc,Erhualian（二花脸猪）;VTO_name=outer ear area;Map_Type=Linkage;Marker_Type=Microsatellites;Model=Mendelian;Test_Base=Genome-wise;Significance=Significant;P-value=<0.01;F-Stat=195.77;Variance=17.14;Dominance_Effect=2.38;Additive_Effect=27.59
Chr.5	Exterior_QTL	41557203	72922485	QTL_ID=8861;Name=Ear area;Abbrev=EAREA;PUBMED_ID=19392826;trait_ID=599;Trait=Ear area;Coord_src=cM;FlankMarker=SWR453,SW1987;breed=duroc,Erhualian（二花脸猪）;VTO_name=outer ear area;Map_Type=Linkage;Marker_Type=Microsatellites;Model=Mendelian;Test_Base=Genome-wise;Significance=Significant;P-value=<0.01;F-Stat=205.26;Variance=17.69;Dominance_Effect=2.93;Additive_Effect=26.22
Chr.5	Exterior_QTL	41557203	72922485	QTL_ID=8862;Name=Ear erectness;Abbrev=EARER;PUBMED_ID=19392826;trait_ID=136;Trait=Ear erectness;Coord_src=cM;FlankMarker=SWR453,SW1987;breed=duroc,Erhualian（二花脸猪）;VTO_name=outer ear prominence;Map_Type=Linkage;Marker_Type=Microsatellites;Model=Mendelian;Test_Base=Genome-wise;Significance=Significant;P-value=<0.01;F-Stat=74.49;Variance=6.26;Dominance_Effect=-0.09;Additive_Effect=-0.30
Chr.5	Meat_and_Carcass_QTL	41557203	56486216	QTL_ID=21363;Name=Backfat at first rib;Abbrev=1RIBBFT;PUBMED_ID=22303314;trait_ID=171;Trait=Backfat at first rib;Coord_src=cM;FlankMarker=SWR453,SW2;breed=duroc,pietrain;VTO_name=subcutaneous adipose thickness;CMO_name=back fat thickness, 1st rib;Map_Type=Linkage;Marker_Type=Microsatellites;Model=Mendelian;Test_Base=Comparison-wise;Significance=Significant;P-value=1.12E-4
Chr.5	Production_QTL	6029024	41557203	QTL_ID=979;Name=Feed intake;Abbrev=FEEDIN;PUBMED_ID=ISU0011;trait_ID=143;Trait=Feed intake;Coord_src=cM;FlankMarker=SW413,SWR453;CMO_name=total food intake weight;Map_Type=Linkage;Marker_Type=Microsatellites;Significance=Significant;F-Stat=7.2;Variance=4.1;Dominance_Effect=22.86;Additive_Effect=-6.89
Chr.5	Meat_and_Carcass_QTL	6029024	41557203	QTL_ID=981;Name=Backfat at tenth rib;Abbrev=10RIBBFT;PUBMED_ID=ISU0011;trait_ID=7;Trait=Backfat at tenth rib;Coord_src=cM;FlankMarker=SW413,SWR453;VTO_name=subcutaneous adipose thickness;CMO_name=back fat thickness, 10th rib;Map_Type=Linkage;Marker_Type=Microsatellites;Significance=Significant;F-Stat=6.3;Variance=3.6;Dominance_Effect=4.19;Additive_Effect=-0.64
Chr.5	Health_QTL	22608841	41557203	QTL_ID=17840;Name=CD4-positive leukocyte percentage;Abbrev=CD4LP;PUBMED_ID=21923905;trait_ID=743;Trait=CD4-positive leukocyte percentage;Coord_src=cM;FlankMarker=SW491,SWR453;breed=large white,Landrace,Songliao Black;VTO_name=leukocyte quantity;Map_Type=Linkage;Marker_Type=Microsatellites;Model=Mendelian;Test_Base=Comparison-wise;Significance=Significant;P-value=0.009;Likelihood_Ratio=8.62
Chr.5	Exterior_QTL	28637865	41557203	QTL_ID=5906;Name=Time spent feeding;Abbrev=FEEDT;PUBMED_ID=19291137;trait_ID=502;Trait=Time spent feeding;Coord_src=cM;FlankMarker=SW1482,SWR453;breed=meishan（眉山猪）,pietrain;VTO_name=eating behavior trait;Map_Type=Linkage;Marker_Type=Microsatellites;Model=Mendelian;Test_Base=Genome-wise;Significance=Significant;P-value=<0.05;F-Stat=9.57;Variance=16.9;Dominance_Effect=-105.5;Additive_Effect=-210.9
Chr.5	Exterior_QTL	6029024	28637865	QTL_ID=5900;Name=Time spent lying;Abbrev=LYING;PUBMED_ID=19291137;trait_ID=500;Trait=Time spent lying;Coord_src=cM;FlankMarker=SW413,SW1482;breed=meishan（眉山猪）,pietrain;VTO_name=kinesthetic behavior trait;Map_Type=Linkage;Marker_Type=Microsatellites;Model=Mendelian;Test_Base=mosome-wise;Significance=Significant;P-value=<0.05;F-Stat=7.76;Variance=15.7;Dominance_Effect=913.8;Additive_Effect=239.2
Chr.5	Exterior_QTL	6029024	28637865	QTL_ID=5903;Name=Activity during lying;Abbrev=ADLY;PUBMED_ID=19291137;trait_ID=501;Trait=Activity during lying;Coord_src=cM;FlankMarker=SW413,SW1482;breed=meishan（眉山猪）,pietrain;VTO_name=behavioral response to novel environment trait;Map_Type=Linkage;Marker_Type=Microsatellites;Model=Mendelian;Test_Base=Genome-wise;Significance=Significant;P-value=<0.05;F-Stat=9.24;Variance=18.2;Dominance_Effect=-…
Chr.5	Health_QTL	6029024	28637865	QTL_ID=6372;Name=Creatinine level;Abbrev=CREAT;PUBMED_ID=19016680;trait_ID=524;Trait=Creatinine level;Coord_src=cM;FlankMarker=SW413,SW1482;breed=meishan（眉山猪）,pietrain;VTO_name=blood creatinine amount;CMO_name=serum creatinine level;Map_Type=Linkage;Marker_Type=Microsatellites;Model=Mendelian;Test_Base=mosome-wise;Significance=Significant;P-value=<0.05;F-Stat=5.77;Variance=10.63;Dominance_Effect=…
Chr.5	Health_QTL	6029024	28637865	QTL_ID=7493;Name=Platelet count;Abbrev=PLTCT;PUBMED_ID=17336038;trait_ID=512;Trait=Platelet count;Coord_src=cM;FlankMarker=SW413,SW1482;breed=meishan（眉山猪）,pietrain;VTO_name=platelet quantity;CMO_name=platelet count;Map_Type=Linkage;Marker_Type=Microsatellites;Model=Mendelian;Test_Base=mosome-wise;Significance=Significant;P-value=<0.05;F-Stat=7.60;Variance=15.63;Dominance_Effect=-88.57;Additive_Ef…
Chr.5	Health_QTL	6029024	22608841	QTL_ID=17839;Name=CD4-positive/CD8-positive leukocyte ratio;Abbrev=CD4CD8R;PUBMED_ID=21923905;trait_ID=745;Trait=CD4-positive/CD8-positive leukocyte ratio;Coord_src=cM;FlankMarker=SW413,SW491;breed=large white,Landrace,Songliao Black;VTO_name=leukocyte quantity;Map_Type=Linkage;Marker_Type=Microsatellites;Model=Mendelian;Test_Base=Comparison-wise;Significance=Significant;P-value=0.006;Likelihood_…
Chr.5	Meat_and_Carcass_QTL	47299131	63950723	QTL_ID=21234;Name=Average backfat thickness;Abbrev=BFT;PUBMED_ID=22497573;trait_ID=2;Trait=Average backfat thickness;Coord_src=cM;breed=duroc,Erhualian（二花脸猪）;VTO_name=subcutaneous adipose thickness;CMO_name=back fat thickness;Map_Type=Linkage;Model=Mendelian;Test_Base=Genome-wise;Significance=Significant;P-value=<0.01;F-Stat=25.11;Variance=2.04;Dominance_Effect=-0.04;Additive_Effect=-0.15
Chr.5	Meat_and_Carcass_QTL	51892674	63304756	QTL_ID=985;Name=Liver weight;Abbrev=LIVWT;PUBMED_ID=ISU0011;trait_ID=322;Trait=Liver weight;Coord_src=cM;FlankMarker=SW2425,S0005;VTO_name=liver mass;CMO_name=liver weight;Map_Type=Linkage;Marker_Type=Microsatellites;Significance=Significant;F-Stat=8.6;Variance=5.2;Dominance_Effect=27.2;Additive_Effect=46.3
Chr.5	Meat_and_Carcass_QTL	51892674	63304756	QTL_ID=986;Name=Shoulder external fat weight;Abbrev=EFATSHO;PUBMED_ID=ISU0011;trait_ID=318;Trait=Shoulder external fat weight;Coord_src=cM;FlankMarker=SW2425,S0005;PTO_name=shoulder external fat weight;Map_Type=Linkage;Marker_Type=Microsatellites;Significance=Significant;F-Stat=6.4;Variance=3.7;Dominance_Effect=0.07;Additive_Effect=0.06
Chr.5	Meat_and_Carcass_QTL	51892674	63304756	QTL_ID=3991;Name=Meat color a*;Abbrev=CIEa;PUBMED_ID=17121599;trait_ID=422;Trait=Meat color a*;Coord_src=cM;FlankMarker=SW2425,S0005;PTO_name=meat color redness;Map_Type=Linkage;Marker_Type=Microsatellites;Significance=Suggestive;P-value=0.52
Chr.5	Meat_and_Carcass_QTL	51892674	63304756	QTL_ID=9573;Name=Linoleic acid content;Abbrev=FA-C18:2;PUBMED_ID=19648499;trait_ID=93;Trait=Linoleic acid content;Coord_src=cM;FlankMarker=SW70,S0005;breed=duroc,meishan（眉山猪）;PTO_name=meat fatty acid cis-9,cis-12-C18:2 content;Map_Type=Linkage;Marker_Type=Microsatellites;Model=Epistatic;Test_Base=Comparison-wise;Significance=Significant;P-value=0.000011;Likelihood_Ratio=22.9;Dominance_Effect=0.35…
Chr.5	Meat_and_Carcass_QTL	51892674	79023284	QTL_ID=29694;Name=Carcass weight (hot);Abbrev=HCWT;PUBMED_ID=24797173;trait_ID=77;Trait=Carcass weight (hot);Coord_src=cM;FlankMarker=SW2425,SWR1526;breed=Landrace,Korean native pig;PTO_name=dressed carcass weight;CMO_name=carcass weight;Map_Type=Linkage;Marker_Type=Microsatellites;Model=Mendelian;Test_Base=Genome-wise;Significance=Significant;P-value=<0.01;F-Stat=15.1;Variance=3.0;Dominance_Effe…
Chr.5	Reproduction_QTL	52825737	63304756	QTL_ID=10619;Name=uterine horn length;Abbrev=UHL;PUBMED_ID=10341088;trait_ID=164;Trait=uterine horn length;Coord_src=cM;FlankMarker=SW332,S0005;breed=meishan（眉山猪）,Yorkshire;VTO_name=uterine horn length;CMO_name=uterine horn length;Map_Type=Linkage;Marker_Type=Microsatellites;Model=Mendelian;Test_Base=Comparison-wise;Significance=Significant;P-value=0.00750;F-Stat=5.13;Variance=7.4;Dominance_Effec…
Chr.5	Meat_and_Carcass_QTL	56486216	63304756	QTL_ID=3235;Name=Backfat at first rib;Abbrev=1RIBBFT;PUBMED_ID=17965326;trait_ID=171;Trait=Backfat at first rib;Coord_src=cM;FlankMarker=S0005,SW2;VTO_name=subcutaneous adipose thickness;CMO_name=back fat thickness, 1st rib;Map_Type=Linkage;Marker_Type=Microsatellites;Significance=Significant;LOD-score=4.0;F-Stat=6.28;Dominance_Effect=1.16;Additive_Effect=0.64
Chr.5	Meat_and_Carcass_QTL	56486216	63304756	QTL_ID=12753;Name=Shoulder external fat weight;Abbrev=EFATSHO;PUBMED_ID=20667088;trait_ID=318;Trait=Shoulder external fat weight;Coord_src=cM;FlankMarker=SW2,S0005;breed=meishan（眉山猪）,Wild boar;PTO_name=shoulder external fat weight;Map_Type=Linkage;Marker_Type=Microsatellites;Model=Mendelian;Test_Base=Genome-wise;Significance=Significant;P-value=<0.05;F-Stat=10.1;Variance=5.3;Dominance_Effect=0.05…
Chr.5	Health_QTL	57993472	85195856	QTL_ID=9643;Name=Haptoglobin concentration;Abbrev=HAPT;PUBMED_ID=19490209;trait_ID=615;Trait=Haptoglobin concentration;Coord_src=cM;FlankMarker=SW1134,IGF1;breed=duroc;VTO_name=blood haptoglobin amount;CMO_name=blood haptoglobin level;Map_Type=Linkage;Marker_Type=Microsatellites;Model=Mendelian;Test_Base=Genome-wise;Significance=Significant;P-value=<0.05;F-Stat=8.7;Variance=9.8;Dominance_Effect=-…
Chr.5	Exterior_QTL	62909998	73783774	QTL_ID=13334;Name=Cervical vertebra length;Abbrev=CVERTL;PUBMED_ID=20528845;trait_ID=603;Trait=Cervical vertebra length;Coord_src=cM;breed=duroc,Erhualian（二花脸猪）;CMO_name=cervical vertebra length;Map_Type=Linkage;Model=Mendelian;Test_Base=Genome-wise;Significance=Significant;P-value=<0.05;F-Stat=9.2;Variance=1.8;Dominance_Effect=0.02;Additive_Effect=-0.04
Chr.5	Meat_and_Carcass_QTL	22608841	28637865	QTL_ID=5697;Name=Drip loss;Abbrev=DRIPL;PUBMED_ID=17459017;trait_ID=37;Trait=Drip loss;Coord_src=cM;FlankMarker=SW491,SW1482;breed=duroc,pietrain;PTO_name=meat water holding capacity;Map_Type=Linkage;Marker_Type=Microsatellites;Model=Mendelian;Test_Base=mosome-wise;Significance=Significant;P-value=<0.05;F-Stat=6.42;Variance=3.98;Dominance_Effect=-0.32;Additive_Effect=0.22
Chr.5	Meat_and_Carcass_QTL	63304756	76798287	QTL_ID=987;Name=Conductivity 24 hours post-mortem;Abbrev=COND;PUBMED_ID=ISU0011;trait_ID=33;Trait=Conductivity 24 hours post-mortem;Coord_src=cM;FlankMarker=S0005,SW152;VTO_name=skeletal muscle conductivity trait;PTO_name=meat conductivity;Map_Type=Linkage;Marker_Type=Microsatellites;Significance=Significant;F-Stat=6.3;Variance=3.6;Dominance_Effect=0.57;Additive_Effect=0.04
Chr.5	Meat_and_Carcass_QTL	63304756	76798287	QTL_ID=12752;Name=Carcass weight (cold);Abbrev=CWT;PUBMED_ID=20667088;trait_ID=76;Trait=Carcass weight (cold);Coord_src=cM;FlankMarker=S0005,SW152;breed=meishan（眉山猪）,Wild boar;PTO_name=dressed carcass weight;CMO_name=carcass weight;Map_Type=Linkage;Marker_Type=Microsatellites;Model=Mendelian;Test_Base=Genome-wise;Significance=Significant;P-value=<0.05;F-Stat=8.7;Variance=4.6;Dominance_Effect=1.80…
Chr.5	Meat_and_Carcass_Association	63304756	85195856	QTL_ID=12087;Name=Meat color-L;Abbrev=MCOLOR-L;PUBMED_ID=17697135;trait_ID=26;Trait=Meat color-L;Coord_src=cM;FlankMarker=S0005,IGF1;breed=pietrain;PTO_name=meat color reflectivity;Map_Type=Linkage;Marker_Type=Microsatellites;Model=Mendelian;Test_Base=Comparison-wise;Significance=Significant;P-value=0.02
Chr.5	Meat_and_Carcass_Association	63304756	85195856	QTL_ID=12088;Name=Meat color OPTO;Abbrev=COLORO;PUBMED_ID=17697135;trait_ID=362;Trait=Meat color OPTO;Coord_src=cM;FlankMarker=S0005,IGF1;breed=pietrain;PTO_name=meat color;Map_Type=Linkage;Marker_Type=Microsatellites;Model=Mendelian;Test_Base=Comparison-wise;Significance=Significant;P-value=0.04
Chr.5	Meat_and_Carcass_Association	63304756	85195856	QTL_ID=12089;Name=Meat color OPTO;Abbrev=COLORO;PUBMED_ID=17697135;trait_ID=362;Trait=Meat color OPTO;Coord_src=cM;FlankMarker=S0005,IGF1;breed=duroc,pietrain;PTO_name=meat color;Map_Type=Linkage;Marker_Type=Microsatellites;Model=Mendelian;Test_Base=Comparison-wise;Significance=Significant;P-value=0.04
Chr.5	Meat_and_Carcass_Association	63304756	85195856	QTL_ID=12090;Name=Japanese color scale;Abbrev=mcolor;PUBMED_ID=17697135;trait_ID=435;Trait=Japanese color scale;Coord_src=cM;FlankMarker=S0005,IGF1;breed=duroc,large white,Landrace;PTO_name=meat color;Map_Type=Linkage;Marker_Type=Microsatellites;Model=Mendelian;Test_Base=Comparison-wise;Significance=Significant;P-value=0.05
Chr.5	Meat_and_Carcass_Association	63304756	85195856	QTL_ID=12091;Name=Loin muscle area;Abbrev=LMA;PUBMED_ID=17697135;trait_ID=86;Trait=Loin muscle area;Coord_src=cM;FlankMarker=S0005,IGF1;breed=large white,pietrain,Landrace;VTO_name=longissimus thoracis muscle area;Map_Type=Linkage;Marker_Type=Microsatellites;Model=Mendelian;Test_Base=Comparison-wise;Significance=Significant;P-value=0.02
Chr.5	Meat_and_Carcass_Association	63304756	85195856	QTL_ID=12092;Name=Loin weight;Abbrev=LOINWT;PUBMED_ID=17697135;trait_ID=215;Trait=Loin weight;Coord_src=cM;FlankMarker=S0005,IGF1;breed=pietrain;PTO_name=loin weight;Map_Type=Linkage;Marker_Type=Microsatellites;Model=Mendelian;Test_Base=Comparison-wise;Significance=Significant;P-value=0.03
Chr.5	Meat_and_Carcass_Association	63304756	85195856	QTL_ID=12093;Name=Ham weight;Abbrev=HAMWT;PUBMED_ID=17697135;trait_ID=216;Trait=Ham weight;Coord_src=cM;FlankMarker=S0005,IGF1;breed=duroc,pietrain;VTO_name=hindlimb mass;PTO_name=ham weight;Map_Type=Linkage;Marker_Type=Microsatellites;Model=Mendelian;Test_Base=Comparison-wise;Significance=Significant;P-value=0.02
Chr.5	Meat_and_Carcass_QTL	63304756	77516028	QTL_ID=21364;Name=Carcass temperature (24 hr post-mortem);Abbrev=24CARTEMP;PUBMED_ID=22303314;trait_ID=386;Trait=Carcass temperature (24 hr post-mortem);Coord_src=cM;FlankMarker=S0005,S0018;breed=duroc,pietrain;PTO_name=carcass temperature;Map_Type=Linkage;Marker_Type=Microsatellites;Model=Mendelian;Test_Base=Comparison-wise;Significance=Significant;P-value=7.24E-4;Dominance_Effect=0.22;Additive_…
Chr.5	Health_QTL	63304756	77516028	QTL_ID=6353;Name=Alkaline phosphatase activity;Abbrev=ALPA;PUBMED_ID=19016680;trait_ID=522;Trait=Alkaline phosphatase activity;Coord_src=cM;FlankMarker=S0005,S0018;breed=meishan（眉山猪）,pietrain;CMO_name=serum alkaline phosphatase activity level;Map_Type=Linkage;Marker_Type=Microsatellites;Model=Mendelian;Test_Base=Genome-wise;Significance=Significant;P-value=<0.05;F-Stat=9.87;Variance=15.69;Dominan…
Chr.5	Meat_and_Carcass_QTL	63304756	77516028	QTL_ID=3307;Name=Carcass temperature (24 hr post-mortem);Abbrev=24CARTEMP;PUBMED_ID=17965326;trait_ID=386;Trait=Carcass temperature (24 hr post-mortem);Coord_src=cM;FlankMarker=S0018,S0005;PTO_name=carcass temperature;Map_Type=Linkage;Marker_Type=Microsatellites;Significance=Significant;LOD-score=4.55;F-Stat=7.13;Dominance_Effect=0.2;Additive_Effect=0.02
Chr.5	Meat_and_Carcass_QTL	63304756	77516028	QTL_ID=3644;Name=Empty body protein linear;Abbrev=PCL;PUBMED_ID=17965327;trait_ID=394;Trait=Empty body protein linear;Coord_src=cM;FlankMarker=S0018,S0005;VTO_name=protein amount;Map_Type=Linkage;Marker_Type=Microsatellites;Significance=Suggestive;F-Stat=7.79;Additive_Effect=-0.0011
Chr.5	Meat_and_Carcass_QTL	63304756	76798287	QTL_ID=3949;Name=Backfat between 6th and 7th ribs;Abbrev=67RIBBF;PUBMED_ID=17121599;trait_ID=306;Trait=Backfat between 6th and 7th ribs;Coord_src=cM;FlankMarker=S0005,SW152;VTO_name=subcutaneous adipose thickness;CMO_name=back fat thickness;Map_Type=Linkage;Marker_Type=Microsatellites;Significance=Suggestive;P-value=0.32
Chr.5	Meat_and_Carcass_QTL	63304756	77516028	QTL_ID=3060;Name=Inside ham weight;Abbrev=IHAM;PUBMED_ID=16543555;trait_ID=462;Trait=Inside ham weight;Coord_src=cM;FlankMarker=S0005,S0018;PTO_name=ham composition trait;Map_Type=Linkage;Marker_Type=Microsatellites;Significance=Significant;P-value=0.0351
Chr.5	Meat_and_Carcass_QTL	63304756	85195856	QTL_ID=4208;Name=subjective abnormal odor;Abbrev=ABODOR;PUBMED_ID=15670126;trait_ID=69;Trait=subjective abnormal odor;Coord_src=cM;FlankMarker=S0005,IGF1;PTO_name=meat odor intensity;Map_Type=Linkage;Marker_Type=Microsatellites;Significance=Significant;P-value=<0.05;F-Stat=5.5;Dominance_Effect=-0.72;Additive_Effect=0.44
Chr.5	Meat_and_Carcass_QTL	68544265	78520865	QTL_ID=3113;Name=Unsaturated fatty acid content;Abbrev=UFA;PUBMED_ID=16879343;trait_ID=235;Trait=Unsaturated fatty acid content;Coord_src=cM;FlankMarker=SW839,SW904;PTO_name=meat unsaturated fatty acid content;Map_Type=Linkage;Marker_Type=Microsatellites;Significance=Significant;P-value=<0.01;F-Stat=10.83;Dominance_Effect=-0.05;Additive_Effect=0.05
Chr.5	Meat_and_Carcass_QTL	68544265	78520865	QTL_ID=3114;Name=Saturated fatty acid content;Abbrev=SFA;PUBMED_ID=16879343;trait_ID=364;Trait=Saturated fatty acid content;Coord_src=cM;FlankMarker=SW963,SW904;PTO_name=meat saturated fatty acid content;Map_Type=Linkage;Marker_Type=Microsatellites;Significance=Significant;P-value=<0.05;F-Stat=8.82;Dominance_Effect=0.29;Additive_Effect=-0.62
Chr.5	Meat_and_Carcass_QTL	68544265	78520865	QTL_ID=3128;Name=Unsaturated fatty acid content;Abbrev=UFA;PUBMED_ID=16879343;trait_ID=235;Trait=Unsaturated fatty acid content;Coord_src=cM;FlankMarker=SW963,SW904;PTO_name=meat unsaturated fatty acid content;Map_Type=Linkage;Marker_Type=Microsatellites;Significance=Significant;P-value=<0.01;F-Stat=11.50;Dominance_Effect=-0.04;Additive_Effect=0.04
Chr.5	Meat_and_Carcass_QTL	72822001	77681108	QTL_ID=8717;Name=Biceps brachii length;Abbrev=BBLEN;PUBMED_ID=19151150;trait_ID=592;Trait=Biceps brachii length;Coord_src=cM;breed=duroc,Erhualian（二花脸猪）;VTO_name=forelimb muscle morphology trait;CMO_name=biceps brachii muscle length;Map_Type=Linkage;Model=Mendelian;Test_Base=mosome-wise;Significance=Significant;P-value=<0.05;F-Stat=7.83;Variance=1.97;Dominance_Effect=0.24;Additive_Effect=-0.08
Chr.5	Meat_and_Carcass_QTL	72922485	85195856	QTL_ID=5976;Name=Loin muscle area;Abbrev=LMA;PUBMED_ID=18712441;trait_ID=86;Trait=Loin muscle area;Coord_src=cM;FlankMarker=SW1987,IGF1;breed=duroc,pietrain;VTO_name=longissimus thoracis muscle area;Map_Type=Linkage;Marker_Type=Microsatellites;Model=Mendelian;Test_Base=mosome-wise;Significance=Significant;P-value=<0.01;Variance=4.27
Chr.5	Meat_and_Carcass_QTL	72922485	81320055	QTL_ID=2988;Name=Backfat at tenth rib;Abbrev=10RIBBFT;PUBMED_ID=16441291;trait_ID=7;Trait=Backfat at tenth rib;Coord_src=cM;FlankMarker=SW1987,SWR426;VTO_name=subcutaneous adipose thickness;CMO_name=back fat thickness, 10th rib;Map_Type=Linkage;Marker_Type=Microsatellites;Significance=Significant;P-value=0.00011;F-Stat=15.284;Additive_Effect=1.5
Chr.5	Health_QTL	72922485	85195856	QTL_ID=17598;Name=Interleukin-2 level;Abbrev=IL2;PUBMED_ID=21199392;trait_ID=737;Trait=Interleukin-2 level;Coord_src=cM;FlankMarker=SW1987,SW1987,IGF1;breed=duroc,pietrain;VTO_name=blood interleukin-2 amount;Map_Type=Linkage;Marker_Type=Microsatellites;Model=Mendelian;Test_Base=mosome-wise;Significance=Significant;P-value=<0.05;F-Stat=7.1;Variance=3.8;Dominance_Effect=-6.18;Additive_Effect=-19.74
Chr.5	Meat_and_Carcass_QTL	74142645	84549889	QTL_ID=3872;Name=Shear force;Abbrev=SHEAR;PUBMED_ID=11808631;trait_ID=42;Trait=Shear force;Coord_src=cM;PTO_name=meat tenderness;Map_Type=Linkage;P-value=<0.05
Chr.5	Meat_and_Carcass_QTL	75865223	78685945	QTL_ID=9858;Name=Backfat at last lumbar;Abbrev=LUMBF;PUBMED_ID=19765167;trait_ID=10;Trait=Backfat at last lumbar;Coord_src=cM;breed=Yorkshire,Berkshire;VTO_name=subcutaneous adipose thickness;CMO_name=back fat thickness, last lumbar vertebra;Map_Type=Linkage;Model=Mendelian;Test_Base=mosome-wise;Significance=Significant;P-value=<0.01;F-Stat=10.96
Chr.5	Meat_and_Carcass_QTL	75865223	78685945	QTL_ID=9859;Name=Backfat at last rib;Abbrev=LRIBF;PUBMED_ID=19765167;trait_ID=382;Trait=Backfat at last rib;Coord_src=cM;breed=Yorkshire,Berkshire;VTO_name=subcutaneous adipose thickness;CMO_name=back fat thickness, last rib;Map_Type=Linkage;Model=Mendelian;Test_Base=mosome-wise;Significance=Significant;P-value=<0.01;F-Stat=10.56
Chr.5	Exterior_QTL	68651926	76059013	QTL_ID=13344;Name=Cervical vertebra length;Abbrev=CVERTL;PUBMED_ID=20528845;trait_ID=603;Trait=Cervical vertebra length;Coord_src=cM;breed=duroc,Erhualian（二花脸猪）;CMO_name=cervical vertebra length;Map_Type=Linkage;Model=Mendelian;Test_Base=Genome-wise;Significance=Significant;P-value=<0.05;F-Stat=11.6;Variance=1.3;Dominance_Effect=0.08;Additive_Effect=-0.20
Chr.5	Health_QTL	36267452	37279467	QTL_ID=615;Name=Anti-K88 E.coli IgG levels;Abbrev=K88Ab;PUBMED_ID=9670960;trait_ID=274;Trait=Anti-K88 E.coli IgG levels;Coord_src=cM;VTO_name=blood immunoglobulin amount;CMO_name=plasma E. coli specific antibody level;Map_Type=Linkage;F-Stat=11.20;Dominance_Effect=-0.043;Additive_Effect=-0.05
Chr.6	Meat_and_Carcass_QTL	0	126773046	QTL_ID=145;Name=Intramuscular fat content;Abbrev=IMF;PUBMED_ID=11219443;trait_ID=16;Trait=Intramuscular fat content;Coord_src=cM;FlankMarker=(p-end),(q-end);VTO_name=intramuscular adipose amount;PTO_name=intramuscular fat content;Map_Type=Linkage;Significance=Suggestive;P-value=< 0.05
Chr.6	Meat_and_Carcass_QTL	6048648	124121583	QTL_ID=38089;Name=Marbling;Abbrev=MARB;PUBMED_ID=25888076;trait_ID=17;Trait=Marbling;Coord_src=cM;FlankMarker=S0035,SW322;breed=Landrace,Korean native pig;VTO_name=intramuscular adipose amount;PTO_name=intramuscular fat content;Map_Type=Linkage;Marker_Type=Microsatellites;Model=Mendelian;Test_Base=mosome-wise;Significance=Significant;P-value=<0.05;F-Stat=10.5;Variance=1.3;Additive_Effect=0.142
Chr.6	Meat_and_Carcass_QTL	34386153	124121583	QTL_ID=38090;Name=Loin fat percentage;Abbrev=LOINFP;PUBMED_ID=25888076;trait_ID=780;Trait=Loin fat percentage;Coord_src=cM;FlankMarker=SW1841,SW322;breed=Landrace,Korean native pig;PTO_name=loin fat percentage;Map_Type=Linkage;Marker_Type=Microsatellites;Model=Mendelian;Test_Base=mosome-wise;Significance=Significant;P-value=<0.05;F-Stat=11.3;Variance=1.2;Additive_Effect=0.070
Chr.6	Health_QTL	34386153	133733134	QTL_ID=15097;Name=Alkaline phosphatase activity;Abbrev=ALPA;PUBMED_ID=22496488;trait_ID=522;Trait=Alkaline phosphatase activity;Coord_src=cM;FlankMarker=SW1841,SW2419;CMO_name=serum alkaline phosphatase activity level;Map_Type=Linkage;Marker_Type=Microsatellites;Model=Mendelian;Test_Base=Genome-wise;Significance=Suggestive;LOD-score=2.0;F-Stat=9.2;Variance=1.0;Additive_Effect=13.186
Chr.6	Health_QTL	36457608	116830062	QTL_ID=15099;Name=Lactate dehydrogenase level;Abbrev=LDH;PUBMED_ID=22496488;trait_ID=769;Trait=Lactate dehydrogenase level;Coord_src=cM;FlankMarker=SW1841,SW322;VTO_name=blood lactate dehydrogenase amount;CMO_name=blood lactate dehydrogenase activity level;Map_Type=Linkage;Marker_Type=Microsatellites;Model=Mendelian;Test_Base=Genome-wise;Significance=Suggestive;LOD-score=1.8;F-Stat=8.2;Variance=0…
Chr.6	Meat_and_Carcass_QTL	37451906	116084338	QTL_ID=3873;Name=Carcass length;Abbrev=CRCL;PUBMED_ID=11808631;trait_ID=75;Trait=Carcass length;Coord_src=cM;PTO_name=dressed carcass length;CMO_name=carcass length;Map_Type=Linkage;P-value=<0.05
Chr.6	Reproduction_QTL	39026212	176819398	QTL_ID=5226;Name=Teat number;Abbrev=TNUM;PUBMED_ID=18651874;trait_ID=167;Trait=Teat number;Coord_src=cM;breed=large white,meishan（眉山猪）;VTO_name=nipple quantity;CMO_name=teat number;Map_Type=Linkage;Model=Mendelian;Test_Base=mosome-wise;Significance=Significant;P-value=<0.05;F-Stat=5.27;Variance=2.51;Dominance_Effect=0.14;Additive_Effect=0.33
Chr.6	Meat_and_Carcass_QTL	48886338	133733134	QTL_ID=38091;Name=Shear force;Abbrev=SHEAR;PUBMED_ID=25888076;trait_ID=42;Trait=Shear force;Coord_src=cM;FlankMarker=APR8,SW2419;breed=Landrace,Korean native pig;PTO_name=meat tenderness;Map_Type=Linkage;Marker_Type=Microsatellites;Model=Mendelian;Test_Base=mosome-wise;Significance=Significant;P-value=<0.05;F-Stat=12.3;Variance=1.3;Additive_Effect=-0.154
Chr.6	Meat_and_Carcass_QTL	53857830	128595926	QTL_ID=148;Name=Average backfat thickness;Abbrev=BFT;PUBMED_ID=12270105;trait_ID=2;Trait=Average backfat thickness;Coord_src=cM;FlankMarker=SWR1130,SWR726,SW1069;VTO_name=subcutaneous adipose thickness;CMO_name=back fat thickness;Map_Type=Linkage;Marker_Type=Microsatellites;Test_Base=Genome-wise;Significance=Significant;P-value=<0.001;F-Stat=33.47;Dominance_Effect=2.22;Additive_Effect=4.31
Chr.6	Meat_and_Carcass_QTL	53857830	128595926	QTL_ID=149;Name=Average backfat thickness;Abbrev=BFT;PUBMED_ID=12270105;trait_ID=2;Trait=Average backfat thickness;Coord_src=cM;FlankMarker=SWR1130,SWR726,SW1069;VTO_name=subcutaneous adipose thickness;CMO_name=back fat thickness;Map_Type=Linkage;Marker_Type=Microsatellites;Test_Base=Genome-wise;Significance=Significant;P-value=<0.001;F-Stat=25.68;Dominance_Effect=2.38;Additive_Effect=3.91
Chr.6	Meat_and_Carcass_QTL	53857830	128595926	QTL_ID=150;Name=Intramuscular fat content;Abbrev=IMF;PUBMED_ID=12270105;trait_ID=16;Trait=Intramuscular fat content;Coord_src=cM;FlankMarker=SWR1130,SW917,SW1069;VTO_name=intramuscular adipose amount;PTO_name=intramuscular fat content;Map_Type=Linkage;Marker_Type=Microsatellites;Test_Base=Genome-wise;Significance=Significant;P-value=<0.001;F-Stat=20.11;Dominance_Effect=0.2;Additive_Effect=0.28
Chr.6	Meat_and_Carcass_QTL	53857830	128595926	QTL_ID=151;Name=Intramuscular fat content;Abbrev=IMF;PUBMED_ID=12270105;trait_ID=16;Trait=Intramuscular fat content;Coord_src=cM;FlankMarker=SWR1130,SW917,SW1069;VTO_name=intramuscular adipose amount;PTO_name=intramuscular fat content;Map_Type=Linkage;Marker_Type=Microsatellites;Test_Base=Genome-wise;Significance=Significant;P-value=<0.001;F-Stat=16.91;Dominance_Effect=0.18;Additive_Effect=0.28
Chr.6	Meat_and_Carcass_QTL	57586449	120558681	QTL_ID=4167;Name=Backfat between 3rd and 4th last ribs;Abbrev=SCF;PUBMED_ID=10754115;trait_ID=442;Trait=Backfat between 3rd and 4th last ribs;Coord_src=cM;VTO_name=subcutaneous adipose thickness;CMO_name=back fat thickness;Map_Type=Linkage;Test_Base=Genome-wise;Significance=Significant;P-value=<0.001;F-Stat=24.54;Dominance_Effect=-2.06;Additive_Effect=4.50
Chr.6	Meat_and_Carcass_QTL	60072195	122630136	QTL_ID=4169;Name=Intramuscular fat content;Abbrev=IMF;PUBMED_ID=10754115;trait_ID=16;Trait=Intramuscular fat content;Coord_src=cM;VTO_name=intramuscular adipose amount;PTO_name=intramuscular fat content;Map_Type=Linkage;Test_Base=Genome-wise;Significance=Significant;P-value=<0.001;F-Stat=15.03;Dominance_Effect=-0.09;Additive_Effect=0.32
Chr.6	Meat_and_Carcass_QTL	63386523	124121583	QTL_ID=29697;Name=Carcass weight (hot);Abbrev=HCWT;PUBMED_ID=24797173;trait_ID=77;Trait=Carcass weight (hot);Coord_src=cM;FlankMarker=SW1376,SW322;breed=Landrace,Korean native pig;PTO_name=dressed carcass weight;CMO_name=carcass weight;Map_Type=Linkage;Marker_Type=Microsatellites;Model=Mendelian;Test_Base=Genome-wise;Significance=Significant;P-value=<0.01;F-Stat=21.4;Variance=2.1;Additive_Effect=…
Chr.6	Meat_and_Carcass_QTL	63386523	124121583	QTL_ID=4219;Name=subjective boar flavor in lean;Abbrev=BFLLEAN;PUBMED_ID=15670126;trait_ID=62;Trait=subjective boar flavor in lean;Coord_src=cM;FlankMarker=SW782;PTO_name=meat flavor intensity;Map_Type=Linkage;Marker_Type=Microsatellites;Significance=Significant;P-value=<0.05;F-Stat=3.8;Dominance_Effect=-0.83;Additive_Effect=0.42
Chr.6	Meat_and_Carcass_QTL	82029618	125613031	QTL_ID=4168;Name=Loin muscle area;Abbrev=LMA;PUBMED_ID=10754115;trait_ID=86;Trait=Loin muscle area;Coord_src=cM;VTO_name=longissimus thoracis muscle area;Map_Type=Linkage;Test_Base=Genome-wise;Significance=Significant;P-value=<0.001;F-Stat=13.26;Dominance_Effect=2.19;Additive_Effect=-2.20
Chr.6	Meat_and_Carcass_QTL	83189632	129010217	QTL_ID=2870;Name=Shoulder meat weight;Abbrev=SMWT;PUBMED_ID=16978171;trait_ID=316;Trait=Shoulder meat weight;Coord_src=cM;FlankMarker=MP35;VTO_name=forelimb muscle mass;PTO_name=shoulder muscle weight;Map_Type=Linkage;Marker_Type=Microsatellites;F-Stat=7.47;Variance=4.1;Dominance_Effect=-0.21;Additive_Effect=0.08
Chr.6	Reproduction_QTL	84018214	107798518	QTL_ID=17547;Name=Teat number;Abbrev=TNUM;PUBMED_ID=21108822;trait_ID=167;Trait=Teat number;Coord_src=cM;breed=large white;VTO_name=nipple quantity;CMO_name=teat number;Map_Type=Linkage;Model=Mendelian;Test_Base=mosome-wise;Significance=Suggestive;P-value=<0.10;Likelihood_Ratio=46.0
Chr.6	Meat_and_Carcass_QTL	84515364	124121583	QTL_ID=164;Name=Smell intensity;Abbrev=ISMELL;PUBMED_ID=11309662;trait_ID=176;Trait=Smell intensity;Coord_src=cM;FlankMarker=S0003,S0228,Sw322;PTO_name=pork odor intensity;Map_Type=Linkage;Marker_Type=Microsatellites;Significance=Significant;P-value=.008
Chr.6	Meat_and_Carcass_QTL	84515364	133733134	QTL_ID=314;Name=Intramuscular fat content;Abbrev=IMF;PUBMED_ID=10430592;trait_ID=16;Trait=Intramuscular fat content;Coord_src=cM;FlankMarker=S0003,SW2419;VTO_name=intramuscular adipose amount;PTO_name=intramuscular fat content;Map_Type=Linkage;Marker_Type=Microsatellites;Significance=Suggestive;F-Stat=7.32;Dominance_Effect=0.02;Additive_Effect=-0.27
Chr.6	Meat_and_Carcass_QTL	87166826	128595926	QTL_ID=152;Name=Loin muscle area;Abbrev=LMA;PUBMED_ID=12270105;trait_ID=86;Trait=Loin muscle area;Coord_src=cM;FlankMarker=S0228,SW322,SW1069;VTO_name=longissimus thoracis muscle area;Map_Type=Linkage;Marker_Type=Microsatellites;Test_Base=mosome-wise;Significance=Significant;P-value=<0.05;F-Stat=5.65;Dominance_Effect=0.16;Additive_Effect=0.13
Chr.6	Meat_and_Carcass_QTL	87166826	128595926	QTL_ID=153;Name=Loin muscle area;Abbrev=LMA;PUBMED_ID=12270105;trait_ID=86;Trait=Loin muscle area;Coord_src=cM;FlankMarker=S0228,SW322,SW1069;VTO_name=longissimus thoracis muscle area;Map_Type=Linkage;Marker_Type=Microsatellites;Test_Base=mosome-wise;Significance=Significant;P-value=<0.05;F-Stat=6.45;Dominance_Effect=0.21;Additive_Effect=0.02
Chr.6	Meat_and_Carcass_QTL	91475452	124121583	QTL_ID=3862;Name=Intramuscular fat content;Abbrev=IMF;PUBMED_ID=11808631;trait_ID=16;Trait=Intramuscular fat content;Coord_src=cM;FlankMarker=SW824,SW322;VTO_name=intramuscular adipose amount;PTO_name=intramuscular fat content;Map_Type=Linkage;Marker_Type=Microsatellites;Significance=Significant;P-value=0.0084;Variance=11.0;Dominance_Effect=1.003;Additive_Effect=0.067
Chr.6	Meat_and_Carcass_QTL	91724027	124121583	QTL_ID=15879;Name=Oleic acid content;Abbrev=FA-C18:1;PUBMED_ID=22221022;trait_ID=251;Trait=Oleic acid content;Coord_src=cM;FlankMarker=SW322;breed=duroc;PTO_name=meat fatty acid cis-9-C18:1 content;Map_Type=Linkage;Marker_Type=Microsatellites;Model=Mendelian;Test_Base=Genome-wise;Significance=Suggestive;LOD-score=1.96
Chr.6	Meat_and_Carcass_Association	96115512	124121583	QTL_ID=12057;Name=Muscle moisture percentage;Abbrev=MMP;PUBMED_ID=20300864;trait_ID=52;Trait=Muscle moisture percentage;Coord_src=cM;FlankMarker=S0121,SW322;VTO_name=muscle water amount;PTO_name=meat water content;Map_Type=Linkage;Marker_Type=Microsatellites;Model=Mendelian;Significance=Significant;P-value=0.003;Dominance_Effect=0.427;Additive_Effect=-0.238;gene_ID=396836;gene_IDsrc=NCBIgene
Chr.6	Meat_and_Carcass_Association	96115512	124121583	QTL_ID=12058;Name=muscle protein percentage;Abbrev=MPROT;PUBMED_ID=20300864;trait_ID=53;Trait=muscle protein percentage;Coord_src=cM;FlankMarker=S0121,SW322;VTO_name=muscle protein amount;PTO_name=meat protein content;Map_Type=Linkage;Marker_Type=Microsatellites;Model=Mendelian;Significance=Significant;P-value=0.031;Dominance_Effect=-0.333;Additive_Effect=0.057;gene_ID=396836;gene_IDsrc=NCBIgene
Chr.6	Meat_and_Carcass_Association	96115512	124121583	QTL_ID=12059;Name=Intramuscular fat content;Abbrev=IMF;PUBMED_ID=20300864;trait_ID=16;Trait=Intramuscular fat content;Coord_src=cM;FlankMarker=S0121,SW322;VTO_name=intramuscular adipose amount;PTO_name=intramuscular fat content;Map_Type=Linkage;Marker_Type=Microsatellites;Model=Mendelian;Significance=Significant;P-value=0.024;Dominance_Effect=-0.169;Additive_Effect=0.252;gene_ID=396836;gene_IDsrc…
Chr.6	Meat_and_Carcass_Association	96115512	124121583	QTL_ID=12060;Name=Cholesterol level in meat;Abbrev=CHOL;PUBMED_ID=20300864;trait_ID=49;Trait=Cholesterol level in meat;Coord_src=cM;FlankMarker=S0121,SW322;VTO_name=muscle cholesterol amount;PTO_name=meat cholesterol content;Map_Type=Linkage;Marker_Type=Microsatellites;Model=Mendelian;Significance=Significant;P-value=<0.0001;Dominance_Effect=8.535;Additive_Effect=-24.29;gene_ID=396836;gene_IDsrc=…
Chr.6	Meat_and_Carcass_Association	96115512	124121583	QTL_ID=12061;Name=Flavor score;Abbrev=FLAV;PUBMED_ID=20300864;trait_ID=64;Trait=Flavor score;Coord_src=cM;FlankMarker=S0121,SW322;PTO_name=meat flavor intensity;Map_Type=Linkage;Marker_Type=Microsatellites;Model=Mendelian;Significance=Significant;P-value=0.002;Dominance_Effect=-0.148;Additive_Effect=-0.0004;gene_ID=396836;gene_IDsrc=NCBIgene
Chr.6	Meat_and_Carcass_QTL	96115512	124121583	QTL_ID=4214;Name=skatole, laboratory;Abbrev=SKAT;PUBMED_ID=15670126;trait_ID=56;Trait=skatole, laboratory;Coord_src=cM;FlankMarker=S0121,SW322;VTO_name=muscle skatole amount;PTO_name=meat skatole content;Map_Type=Linkage;Marker_Type=Microsatellites;Significance=Significant;P-value=<0.05;F-Stat=4.8;Dominance_Effect=-0.36;Additive_Effect=0.01
Chr.6	Meat_and_Carcass_QTL	96115512	124121583	QTL_ID=4218;Name=skatole, sensory panel;Abbrev=SKATSP;PUBMED_ID=15670126;trait_ID=58;Trait=skatole, sensory panel;Coord_src=cM;FlankMarker=S0121,SW322;PTO_name=meat skatole flavor intensity;Map_Type=Linkage;Marker_Type=Microsatellites;Significance=Significant;P-value=<0.05;F-Stat=4.4;Dominance_Effect=-1.33;Additive_Effect=0.59
Chr.6	Reproduction_QTL	96115512	124121583	QTL_ID=8820;Name=Age at puberty;Abbrev=AGEP;PUBMED_ID=22443659;trait_ID=168;Trait=Age at puberty;Coord_src=cM;FlankMarker=S0121,SW322;breed=large white,meishan（眉山猪）;VTO_name=onset of fertility;CMO_name=age of puberty;Map_Type=Linkage;Marker_Type=Microsatellites;Model=Mendelian;Test_Base=mosome-wise;Significance=Significant;P-value=<0.05;F-Stat=7.7;Variance=4.6;Dominance_Effect=3.1;Additive_Effect…
Chr.6	Production_QTL	97026952	123210143	QTL_ID=16851;Name=Average daily gain;Abbrev=ADG;PUBMED_ID=21040563;trait_ID=144;Trait=Average daily gain;Coord_src=cM;breed=meishan（眉山猪）,pietrain,Wild boar;VTO_name=postnatal growth trait;CMO_name=average daily body weight gain;Map_Type=Linkage;Model=Mendelian;Test_Base=Comparison-wise;Significance=Significant;P-value=0.0161;F-Stat=2.94
Chr.6	Meat_and_Carcass_QTL	100341280	124121583	QTL_ID=2854;Name=Intramuscular fat content;Abbrev=IMF;PUBMED_ID=16978171;trait_ID=16;Trait=Intramuscular fat content;Coord_src=cM;FlankMarker=SW1881,SW322;VTO_name=intramuscular adipose amount;PTO_name=intramuscular fat content;Map_Type=Linkage;Marker_Type=Microsatellites;Significance=Significant;F-Stat=7.83;Variance=4.4;Dominance_Effect=0.32;Additive_Effect=-0.07
Chr.6	Meat_and_Carcass_QTL	100341280	124121583	QTL_ID=2857;Name=External fat on loin;Abbrev=EFATLOIN;PUBMED_ID=16978171;trait_ID=343;Trait=External fat on loin;Coord_src=cM;FlankMarker=SW1881,SW322;PTO_name=loin external fat weight;Map_Type=Linkage;Marker_Type=Microsatellites;Significance=Significant;F-Stat=7.20;Variance=4.0;Dominance_Effect=0.33;Additive_Effect=-0.09
Chr.6	Meat_and_Carcass_QTL	100341280	124121583	QTL_ID=2859;Name=Ham weight;Abbrev=HAMWT;PUBMED_ID=16978171;trait_ID=216;Trait=Ham weight;Coord_src=cM;FlankMarker=SW1881,SW322;VTO_name=hindlimb mass;PTO_name=ham weight;Map_Type=Linkage;Marker_Type=Microsatellites;Significance=Significant;F-Stat=9.35;Variance=5.3;Dominance_Effect=-0.56;Additive_Effect=0.22
Chr.6	Meat_and_Carcass_QTL	100341280	124121583	QTL_ID=2869;Name=Shoulder weight;Abbrev=SHOUWT;PUBMED_ID=16978171;trait_ID=219;Trait=Shoulder weight;Coord_src=cM;FlankMarker=SW1881,SW322;VTO_name=forelimb mass;PTO_name=shoulder weight;Map_Type=Linkage;Marker_Type=Microsatellites;Significance=Significant;F-Stat=8.11;Variance=4.5;Dominance_Effect=-0.16;Additive_Effect=-0.04
Chr.6	Production_QTL	100341280	124121583	QTL_ID=2879;Name=Daily feed intake;Abbrev=FEEDIN;PUBMED_ID=16978171;trait_ID=320;Trait=Daily feed intake;Coord_src=cM;FlankMarker=SW1881,SW322;CMO_name=average daily food intake weight;Map_Type=Linkage;Marker_Type=Microsatellites;Significance=Significant;F-Stat=8.99;Variance=5.1;Dominance_Effect=0.205;Additive_Effect=-0.025
Chr.6	Production_QTL	100341280	124121583	QTL_ID=2880;Name=Daily feed intake;Abbrev=FEEDIN;PUBMED_ID=16978171;trait_ID=320;Trait=Daily feed intake;Coord_src=cM;FlankMarker=SW1881,SW322;CMO_name=average daily food intake weight;Map_Type=Linkage;Marker_Type=Microsatellites;Significance=Significant;F-Stat=5.6;Variance=3.0;Dominance_Effect=0.64;Additive_Effect=0.012
Chr.6	Meat_and_Carcass_QTL	100341280	124121583	QTL_ID=3244;Name=Carcass length;Abbrev=CRCL;PUBMED_ID=17965326;trait_ID=75;Trait=Carcass length;Coord_src=cM;FlankMarker=SW322,SW1881;PTO_name=dressed carcass length;CMO_name=carcass length;Map_Type=Linkage;Marker_Type=Microsatellites;Significance=Significant;LOD-score=9.08;F-Stat=14.57;Dominance_Effect=1.02;Additive_Effect=-0.57
Chr.6	Meat_and_Carcass_QTL	100341280	124121583	QTL_ID=3245;Name=Loin weight;Abbrev=LOINWT;PUBMED_ID=17965326;trait_ID=215;Trait=Loin weight;Coord_src=cM;FlankMarker=SW322,SW1881;PTO_name=loin weight;Map_Type=Linkage;Marker_Type=Microsatellites;Significance=Significant;LOD-score=7.69;F-Stat=12.25;Dominance_Effect=0.17;Additive_Effect=-0.18
Chr.6	Meat_and_Carcass_QTL	100341280	124121583	QTL_ID=3246;Name=Backfat at last rib;Abbrev=LRIBF;PUBMED_ID=17965326;trait_ID=382;Trait=Backfat at last rib;Coord_src=cM;FlankMarker=SW322,SW1881;VTO_name=subcutaneous adipose thickness;CMO_name=back fat thickness, last rib;Map_Type=Linkage;Marker_Type=Microsatellites;Significance=Significant;LOD-score=3.9;F-Stat=6.10;Dominance_Effect=-2.19;Additive_Effect=1.04
Chr.6	Meat_and_Carcass_QTL	100341280	124121583	QTL_ID=3247;Name=muscle protein percentage;Abbrev=MPROT;PUBMED_ID=17965326;trait_ID=53;Trait=muscle protein percentage;Coord_src=cM;FlankMarker=SW322,SW1881;VTO_name=muscle protein amount;PTO_name=meat protein content;Map_Type=Linkage;Marker_Type=Microsatellites;Significance=Significant;LOD-score=6.36;F-Stat=10.06;Dominance_Effect=0.24;Additive_Effect=-0.39
Chr.6	Meat_and_Carcass_QTL	100341280	124121583	QTL_ID=3248;Name=Spareribs weight;Abbrev=SPARERIB;PUBMED_ID=17965326;trait_ID=384;Trait=Spareribs weight;Coord_src=cM;FlankMarker=SW322,SW1881;PTO_name=dressed carcass subdivision size;Map_Type=Linkage;Marker_Type=Microsatellites;Significance=Suggestive;LOD-score=3.11;F-Stat=4.84;Dominance_Effect=0.04;Additive_Effect=-0.03
Chr.6	Meat_and_Carcass_QTL	100341280	124121583	QTL_ID=3249;Name=Loin muscle area;Abbrev=LMA;PUBMED_ID=17965326;trait_ID=86;Trait=Loin muscle area;Coord_src=cM;FlankMarker=SW322,SW1881;VTO_name=longissimus thoracis muscle area;Map_Type=Linkage;Marker_Type=Microsatellites;Significance=Significant;LOD-score=4.72;F-Stat=7.40;Dominance_Effect=-0.69;Additive_Effect=-1.27
Chr.6	Meat_and_Carcass_QTL	100341280	124121583	QTL_ID=3317;Name=Empty body lipid content;Abbrev=LC;PUBMED_ID=17965327;trait_ID=348;Trait=Empty body lipid content;Coord_src=cM;FlankMarker=SW322,SW1881;VTO_name=lipid amount;Map_Type=Linkage;Marker_Type=Microsatellites;Significance=Significant;F-Stat=6.48;Dominance_Effect=-1.04;Additive_Effect=0.91
Chr.6	Meat_and_Carcass_QTL	100341280	124121583	QTL_ID=3649;Name=Backfat at last rib;Abbrev=LRIBF;PUBMED_ID=17965327;trait_ID=382;Trait=Backfat at last rib;Coord_src=cM;FlankMarker=SW322,SW1881;VTO_name=subcutaneous adipose thickness;CMO_name=back fat thickness, last rib;Map_Type=Linkage;Marker_Type=Microsatellites;Significance=Significant;F-Stat=21.24;Additive_Effect=0.0009
Chr.6	Meat_and_Carcass_QTL	100341280	124121583	QTL_ID=3650;Name=Backfat linear at last rib;Abbrev=LRIBFL;PUBMED_ID=17965327;trait_ID=399;Trait=Backfat linear at last rib;Coord_src=cM;FlankMarker=SW322,SW1881;VTO_name=subcutaneous adipose thickness;Map_Type=Linkage;Marker_Type=Microsatellites;Significance=Significant;F-Stat=15.03;Additive_Effect=0.0025
Chr.6	Meat_and_Carcass_QTL	100341280	124121583	QTL_ID=3651;Name=Backfat at tenth rib;Abbrev=10RIBBFT;PUBMED_ID=17965327;trait_ID=7;Trait=Backfat at tenth rib;Coord_src=cM;FlankMarker=SW322,SW1881;VTO_name=subcutaneous adipose thickness;CMO_name=back fat thickness, 10th rib;Map_Type=Linkage;Marker_Type=Microsatellites;Significance=Significant;F-Stat=36.60;Additive_Effect=0.0089
Chr.6	Meat_and_Carcass_QTL	100341280	124121583	QTL_ID=3652;Name=Backfat linear at tenth rib;Abbrev=10thribBFL;PUBMED_ID=17965327;trait_ID=400;Trait=Backfat linear at tenth rib;Coord_src=cM;FlankMarker=SW322,SW1881;VTO_name=subcutaneous adipose thickness;Map_Type=Linkage;Marker_Type=Microsatellites;Significance=Suggestive;F-Stat=10.84;Additive_Effect=0.0191
Chr.6	Meat_and_Carcass_QTL	100341280	124121583	QTL_ID=21375;Name=Belly weight;Abbrev=BELLYWT;PUBMED_ID=22303314;trait_ID=74;Trait=Belly weight;Coord_src=cM;FlankMarker=SW1881,SW322;breed=duroc,pietrain;PTO_name=belly weight;Map_Type=Linkage;Marker_Type=Microsatellites;Model=Mendelian;Test_Base=Comparison-wise;Significance=Significant;P-value=1.66E-4;Dominance_Effect=-0.06;Additive_Effect=0.06
Chr.6	Meat_and_Carcass_QTL	100341280	124121583	QTL_ID=21376;Name=Ham weight;Abbrev=HAMWT;PUBMED_ID=22303314;trait_ID=216;Trait=Ham weight;Coord_src=cM;FlankMarker=SW1881,SW322;breed=duroc,pietrain;VTO_name=hindlimb mass;PTO_name=ham weight;Map_Type=Linkage;Marker_Type=Microsatellites;Model=Mendelian;Test_Base=Comparison-wise;Significance=Significant;P-value=4.17E-11;Dominance_Effect=0.08;Additive_Effect=-0.16
Chr.6	Meat_and_Carcass_QTL	100341280	124121583	QTL_ID=21377;Name=Backfat at last rib;Abbrev=LRIBF;PUBMED_ID=22303314;trait_ID=382;Trait=Backfat at last rib;Coord_src=cM;FlankMarker=SW1881,SW322;breed=duroc,pietrain;VTO_name=subcutaneous adipose thickness;CMO_name=back fat thickness, last rib;Map_Type=Linkage;Marker_Type=Microsatellites;Model=Mendelian;Test_Base=Comparison-wise;Significance=Significant;P-value=3.39E-8;Dominance_Effect=-1.62;Ad…
Chr.6	Meat_and_Carcass_QTL	100341280	124121583	QTL_ID=21378;Name=Loin muscle area;Abbrev=LMA;PUBMED_ID=22303314;trait_ID=86;Trait=Loin muscle area;Coord_src=cM;FlankMarker=SW1881,SW322;breed=duroc,pietrain;VTO_name=longissimus thoracis muscle area;Map_Type=Linkage;Marker_Type=Microsatellites;Model=Mendelian;Test_Base=Comparison-wise;Significance=Significant;P-value=5.01E9;Dominance_Effect=0.61;Additive_Effect=-1.30
Chr.6	Meat_and_Carcass_QTL	100341280	124121583	QTL_ID=21379;Name=muscle protein percentage;Abbrev=MPROT;PUBMED_ID=22303314;trait_ID=53;Trait=muscle protein percentage;Coord_src=cM;FlankMarker=SW1881,SW322;breed=duroc,pietrain;VTO_name=muscle protein amount;PTO_name=meat protein content;Map_Type=Linkage;Marker_Type=Microsatellites;Model=Mendelian;Test_Base=Comparison-wise;Significance=Significant;P-value=3.89E-6;Dominance_Effect=0.09;Additive_…
Chr.6	Meat_and_Carcass_QTL	100341280	124121583	QTL_ID=21380;Name=Carcass weight (hot);Abbrev=HCWT;PUBMED_ID=22303314;trait_ID=77;Trait=Carcass weight (hot);Coord_src=cM;FlankMarker=SW1881,SW322;breed=duroc,pietrain;PTO_name=dressed carcass weight;CMO_name=carcass weight;Map_Type=Linkage;Marker_Type=Microsatellites;Model=Mendelian;Test_Base=Comparison-wise;Significance=Significant;P-value=7.94E-4;Dominance_Effect=-2.23;Additive_Effect=0.44
Chr.6	Meat_and_Carcass_QTL	100341280	124121583	QTL_ID=21381;Name=Carcass temperature (24 hr post-mortem);Abbrev=24CARTEMP;PUBMED_ID=22303314;trait_ID=386;Trait=Carcass temperature (24 hr post-mortem);Coord_src=cM;FlankMarker=SW1881,SW322;breed=duroc,pietrain;PTO_name=carcass temperature;Map_Type=Linkage;Marker_Type=Microsatellites;Model=Mendelian;Test_Base=Comparison-wise;Significance=Significant;P-value=1.05E-5;Dominance_Effect=-0.11;Additiv…
Chr.6	Exterior_QTL	100341280	124121583	QTL_ID=21724;Name=Ear erectness;Abbrev=EARER;PUBMED_ID=15481537;trait_ID=136;Trait=Ear erectness;Coord_src=cM;FlankMarker=SW1881,SW322;VTO_name=outer ear prominence;Map_Type=Linkage;Marker_Type=Microsatellites;Model=-;Test_Base=Genome-wise;Significance=Significant;F-Stat=3.57
Chr.6	Meat_and_Carcass_QTL	100341280	124121583	QTL_ID=18630;Name=Fat area percentage in carcass;Abbrev=FAPC;PUBMED_ID=22435620;trait_ID=761;Trait=Fat area percentage in carcass;Coord_src=cM;FlankMarker=SW1881,SW322;breed=duroc;PTO_name=dressed carcass fat content;Map_Type=Linkage;Marker_Type=Microsatellites;Model=Mendelian;Test_Base=Genome-wise;Significance=Significant;LOD-score=3.89
Chr.6	Meat_and_Carcass_QTL	100341280	124121583	QTL_ID=18635;Name=Fat area percentage in carcass;Abbrev=FAPC;PUBMED_ID=22435620;trait_ID=761;Trait=Fat area percentage in carcass;Coord_src=cM;FlankMarker=SW1881,SW322;breed=duroc;PTO_name=dressed carcass fat content;Map_Type=Linkage;Marker_Type=Microsatellites;Model=Mendelian;Test_Base=Genome-wise;Significance=Significant;LOD-score=3.76
Chr.6	Meat_and_Carcass_QTL	100341280	124121583	QTL_ID=18637;Name=Fat area percentage in carcass;Abbrev=FAPC;PUBMED_ID=22435620;trait_ID=761;Trait=Fat area percentage in carcass;Coord_src=cM;FlankMarker=SW1881,SW322;breed=duroc;PTO_name=dressed carcass fat content;Map_Type=Linkage;Marker_Type=Microsatellites;Model=Mendelian;Test_Base=Genome-wise;Significance=Significant;LOD-score=3.46
Chr.6	Meat_and_Carcass_QTL	100341280	124121583	QTL_ID=18642;Name=Fat area percentage in carcass;Abbrev=FAPC;PUBMED_ID=22435620;trait_ID=761;Trait=Fat area percentage in carcass;Coord_src=cM;FlankMarker=SW1881,SW322;breed=duroc;PTO_name=dressed carcass fat content;Map_Type=Linkage;Marker_Type=Microsatellites;Model=Mendelian;Test_Base=Genome-wise;Significance=Suggestive;LOD-score=2.25
Chr.6	Health_QTL	100341280	124121583	QTL_ID=18643;Name=Leptin level;Abbrev=LEPT;PUBMED_ID=22435620;trait_ID=762;Trait=Leptin level;Coord_src=cM;FlankMarker=SW1881,SW322;breed=duroc;VTO_name=blood leptin amount;CMO_name=blood leptin level;Map_Type=Linkage;Marker_Type=Microsatellites;Model=Mendelian;Test_Base=Genome-wise;Significance=Significant;LOD-score=2.87
Chr.6	Meat_and_Carcass_QTL	100341280	124121583	QTL_ID=16920;Name=Fat weight (total);Abbrev=FATWT;PUBMED_ID=21040587;trait_ID=307;Trait=Fat weight (total);Coord_src=cM;FlankMarker=SW1881,SW322;breed=duroc,pietrain;VTO_name=white adipose mass;CMO_name=total body fat weight;Map_Type=Linkage;Marker_Type=Microsatellites;Model=Mendelian;Test_Base=Comparison-wise;Significance=Significant;P-value=2.04E-5;Dominance_Effect=-0.38;Additive_Effect=0.57
Chr.6	Meat_and_Carcass_QTL	100341280	124121583	QTL_ID=16923;Name=Empty body lipid content;Abbrev=LC;PUBMED_ID=21040587;trait_ID=348;Trait=Empty body lipid content;Coord_src=cM;FlankMarker=SW1881,SW322;breed=duroc,pietrain;VTO_name=lipid amount;Map_Type=Linkage;Marker_Type=Microsatellites;Model=Mendelian;Test_Base=Comparison-wise;Significance=Significant;P-value=2.45E-9;Dominance_Effect=-0.50;Additive_Effect=0.46
Chr.6	Meat_and_Carcass_QTL	100341280	129010217	QTL_ID=17780;Name=Backfat at last rib;Abbrev=LRIBF;PUBMED_ID=21906106;trait_ID=382;Trait=Backfat at last rib;Coord_src=cM;FlankMarker=SW1881,SW1328;breed=iberian,meishan（眉山猪）;VTO_name=subcutaneous adipose thickness;CMO_name=back fat thickness, last rib;Map_Type=Linkage;Marker_Type=Microsatellites;Model=Mendelian;Test_Base=mosome-wise;Significance=Significant;P-value=<0.05;Likelihood_Ratio=8.13;Do…
Chr.6	Meat_and_Carcass_QTL	100341280	129010217	QTL_ID=17781;Name=Backfat at last rib;Abbrev=LRIBF;PUBMED_ID=21906106;trait_ID=382;Trait=Backfat at last rib;Coord_src=cM;FlankMarker=SW1881,SW1328;breed=iberian,meishan（眉山猪）;VTO_name=subcutaneous adipose thickness;CMO_name=back fat thickness, last rib;Map_Type=Linkage;Marker_Type=Microsatellites;Model=Mendelian;Test_Base=mosome-wise;Significance=Significant;P-value=<0.05;Likelihood_Ratio=8.25;Do…
Chr.6	Health_QTL	101501295	133733134	QTL_ID=15071;Name=Cholesterol level;Abbrev=CHOLS;PUBMED_ID=22496488;trait_ID=578;Trait=Cholesterol level;Coord_src=cM;FlankMarker=DG93,SW2419;VTO_name=blood cholesterol amount;CMO_name=blood total cholesterol level;Map_Type=Linkage;Marker_Type=Microsatellites;Model=Mendelian;Test_Base=Genome-wise;Significance=Suggestive;LOD-score=1.8;F-Stat=8.3;Variance=0.9;Additive_Effect=2.047
Chr.6	Health_QTL	101501295	124121583	QTL_ID=12291;Name=Mean corpuscular hemoglobin concentration;Abbrev=MCHC;PUBMED_ID=20584270;trait_ID=643;Trait=Mean corpuscular hemoglobin concentration;Coord_src=cM;FlankMarker=DG93,SW322;breed=large white,Landrace;CMO_name=mean corpuscular hemoglobin concentration;Map_Type=Linkage;Marker_Type=Microsatellites;Model=Mendelian;Test_Base=Comparison-wise;Significance=Significant;P-value=8.25E-07;Like…
Chr.6	Reproduction_QTL	6048648	83106774	QTL_ID=24289;Name=Teat number;Abbrev=TNUM;PUBMED_ID=24456574;trait_ID=167;Trait=Teat number;Coord_src=cM;FlankMarker=S0035;breed=large white,meishan（眉山猪）;VTO_name=nipple quantity;CMO_name=teat number;Map_Type=Linkage;Marker_Type=Microsatellites;Model=Mendelian;Test_Base=mosome-wise;Significance=Significant;P-value=<0.05;F-Stat=5.19;Dominance_Effect=-0.33;Additive_Effect=-0.75
Chr.6	Meat_and_Carcass_QTL	6048648	52034949	QTL_ID=5982;Name=Backfat at last rib;Abbrev=LRIBF;PUBMED_ID=18712441;trait_ID=382;Trait=Backfat at last rib;Coord_src=cM;FlankMarker=S0035,S0087;breed=duroc,pietrain;VTO_name=subcutaneous adipose thickness;CMO_name=back fat thickness, last rib;Map_Type=Linkage;Marker_Type=Microsatellites;Model=Mendelian;Test_Base=Genome-wise;Significance=Significant;P-value=<0.05;Variance=7.26;Dominance_Effect=0.…
Chr.6	Meat_and_Carcass_QTL	6048648	52034949	QTL_ID=5984;Name=Fat to meat ratio;Abbrev=FMR;PUBMED_ID=18712441;trait_ID=652;Trait=Fat to meat ratio;Coord_src=cM;FlankMarker=S0035,S0087;breed=duroc,pietrain;PTO_name=dressed carcass fat-to-muscle ratio;Map_Type=Linkage;Marker_Type=Microsatellites;Model=Mendelian;Test_Base=Genome-wise;Significance=Significant;P-value=<0.05;Variance=8.40;Dominance_Effect=0.03;Additive_Effect=0.02
Chr.6	Meat_and_Carcass_QTL	6048648	52034949	QTL_ID=5985;Name=Belly meat content;Abbrev=BYLEAN;PUBMED_ID=18712441;trait_ID=473;Trait=Belly meat content;Coord_src=cM;FlankMarker=S0035,S0087;breed=duroc,pietrain;PTO_name=belly muscle percentage;Map_Type=Linkage;Marker_Type=Microsatellites;Model=Mendelian;Test_Base=mosome-wise;Significance=Significant;P-value=<0.05;Variance=5.16
Chr.6	Meat_and_Carcass_QTL	6048648	52034949	QTL_ID=5986;Name=Estimated carcass lean content;Abbrev=ECLC;PUBMED_ID=18712441;trait_ID=217;Trait=Estimated carcass lean content;Coord_src=cM;FlankMarker=S0035,S0087;breed=duroc,pietrain;PTO_name=dressed carcass muscle content;Map_Type=Linkage;Marker_Type=Microsatellites;Model=Mendelian;Test_Base=mosome-wise;Significance=Significant;P-value=<0.01;Variance=5.56;Dominance_Effect=-1.07;Additive_Effe…
Chr.6	Meat_and_Carcass_QTL	6048648	52034949	QTL_ID=6004;Name=Conductivity 24 hours postmortem (loin);Abbrev=cond;PUBMED_ID=18712441;trait_ID=411;Trait=Conductivity 24 hours postmortem (loin);Coord_src=cM;FlankMarker=S0035,S0087;breed=duroc,pietrain;VTO_name=skeletal muscle conductivity trait;PTO_name=meat conductivity;Map_Type=Linkage;Marker_Type=Microsatellites;Model=Mendelian;Test_Base=mosome-wise;Significance=Significant;P-value=<0.01;V…
Chr.6	Meat_and_Carcass_QTL	6048648	52034949	QTL_ID=6005;Name=Drip loss;Abbrev=DRIPL;PUBMED_ID=18712441;trait_ID=37;Trait=Drip loss;Coord_src=cM;FlankMarker=S0035,S0087;breed=duroc,pietrain;PTO_name=meat water holding capacity;Map_Type=Linkage;Marker_Type=Microsatellites;Model=Mendelian;Test_Base=mosome-wise;Significance=Significant;P-value=<0.05;Variance=5.93
Chr.6	Meat_and_Carcass_QTL	6048648	91475452	QTL_ID=3921;Name=Meat color a*;Abbrev=CIEa;PUBMED_ID=17121599;trait_ID=422;Trait=Meat color a*;Coord_src=cM;FlankMarker=S0035,SW824;PTO_name=meat color redness;Map_Type=Linkage;Marker_Type=Microsatellites;Significance=Significant;P-value=0.033
[truncated: 1,199 more rows]
